# Supplementary material for: LCN2‐ACOD1 Signalling Affects the Post‐Injury Regeneration of Skeletal Muscle Through Mediating Ferroptosis
Source: Cell Prolif. 2025 Sep 22;59(4):e70130. doi: 10.1111/cpr.70130 (PMC13051941; doi:10.1111/cpr.70130)
Supplement: Supplementary file 4 — Table S1. Antibodies used for Western blot analysis. Table S2. Sequence of specific primers for target genes. Table S3. Significantly differentially expressed gene sets identified after in vitro LCN2 overexpression. [file CPR-59-e70130-s002.xls]

## Sheet: Table S1
Resource type	Name	Source	Catalogue Number	Concentration
Antibody	Pax7	abcam	ab199010	1/1000
Antibody	MyoD	DSHB	D7F2	1/1000
Antibody	MyoG	Santa	sc-12732	1/500
Antibody	NCOA4	ABmart	TD4255F	1/1000
Antibody	FTL	ABmart	T56955F	1/1000
Antibody	ACSL4	ABmart	T510198F	1/1000
Antibody	GPX4	ABmart	T56959F	1/1000
Antibody	LCN2	ABmart	MH68302S	1/1000
Antibody	24p3R	ABmart	MG560195	1/1000
Antibody	SLC7A11	ABmart	T57046F	1/1000
Antibody	ACOD1	Proteintech	28436-1-AP	1/1000
Antibody	VDAC2	Proteintech	66388-1-1g	1/1000
Antibody	GAPDH	Proteintech	10494-1-AP	1/20000
Antibody	CMAS	Proteintech	13006-1-AP	1/1000
Antibody	HRP-conjugated Affinipure Goat	Proteintech	SA00001-1	1/25000
Antibody	Anti-Mouse IgG(H+L)"	Abclonal	AS014	1/25000

## Sheet: Table S2
Primer Name	Primer Sequence 5’→3’
Pax7	F: GTTCGGGAAGAAAGAGGACGAC
	R: GGTTCTGATTCCACATCTGAGCC
MyoD	F: ACGACTGCTTTCTTCACCACTCCT
	R: TCGTCTTAACTTTCTGCCACTCCG
MyoG	F: TCGTCTTAACTTTCTGCCACTCCG
	R: CCCTGCTACAGAAGTGATGGCTTT
Myh3	F: CATCCGCATCCATTTTGGCAC
	R: GTTGGTCGTAATCAGCAGCAG
Ncoa4	F: TGGTTGGTGACTCCTCAGGAA
	R: TCACTCACATTGTAGGGCTCT
Ftl	F: CTACCTCTCTCTGGGCTTCTT
	R: ATGGCCAAGGCAGCTTC
Fth1	F: CAAGTGCGCCAGAACTACCA
	R: GCCACATCATCTCGGTCAAAA
Acsl4	F: GAACCCCAGAGGTGAGATTG
	R: CTCCTGCTTGTAACTTTACCAGAT
Hmox1	F: AGGTACACATCCAAGCCGAGA
	R: CATCACCAGCTTAAAGCCTTCT
Slc39a14	F: ATCACGGGCATAACCATTTT
	R: TGAGCCAGTAGCAAGCACTCT
Gpx4	F: CCGGCTACAACGTCAAGTTT
	R: CACGCAGCCGTTCTTATCA
Gss	F: CAAAGCAGGCCATAGACAGGG
	R: AAAAGCGTGAATGGGGCATAC
LCN2	F: CTCTTGTAGCTCATAGATGGTGC
	R: ACATCTGCTGGAAGGTGGAC
Acod1	F: AATGAAACCTTGGGTCTTATGCC
	R: TGCCCATGACTTATCCAGACAG
Ccl5	F: CTGCTTTGCCTACCTCTC
	R: GAACCCACTTCTTCTCTG
Polr2g	F: GGACCTGCACTGGGAAATATG
	R: GGCCGGAAAACAATAGCTTTGTA
Ptprj	F: GACTCAGGCGCTTCAGAATGT
	R: TTGTTCAAGGTCTCATTGGTTGT
Stat1	F: CCTCTCATTGTCACCGAA
	R: ACCACAGGATAGACGCCC
Col6a2	F: GCTCCTGATTGGGGGACTCT
	R: CCAACACGAAATACACGTTGAC
Notch1	F: CCCTTGCTCTGCCTAACGC
	R: GGAGTCCTGGCATCGTTGG
Adam8	F: AGTTCCTGTTTATGCCCCAAAG
	R: AAAGGTTGGCTTGACCTGCT
β-actin	F: TTGCTGACAGGATGCAGAAG
	R: ACATCTGCTGGAAGGTGGAC
Cmas	F: ACCTCACTAGACGCCATTGTA
	R: CCGTTTCGCTGGATTCAAGTT

## Sheet: Table S3
id	NC-1_count	NC-2_count	NC-3_count	LCN2-1_count	LCN2-2_count	LCN2-3_count	NC-1_fpkm	NC-2_fpkm	NC-3_fpkm	LCN2-1_fpkm	LCN2-2_fpkm	LCN2-3_fpkm	NC_mean	LCN2_mean	log2(fc)	PValue	FDR	Symbol	Description	KEGG_A_class	KEGG_B_class	Pathway	K_ID	GO Component	GO Function	GO Process	TF_family
ENSMUSG00000022126	58	74	68	747	711	639	1.702	2.113	1.651	20.022	18.448	19.74	1.822	19.4033333333333	3.41270965261207	5.62012522324982e-85	9.25803228025944e-81	Acod1	aconitate decarboxylase 1 [Source:MGI Symbol;Acc:MGI:103206]	-	-	-	-	-	GO:0016829//lyase activity;GO:0042803//protein homodimerization activity;GO:0047613//aconitate decarboxylase activity	GO:0002760//positive regulation of antimicrobial humoral response;GO:0006952//defense response;GO:0071222//cellular response to lipopolysaccharide;GO:0072573//tolerance induction to lipopolysaccharide	--
ENSMUSG00000035042	1732	2428	2053	9130	8804	7914	250.558	341.836	245.836	1206.54	1126.3	1205.41	279.41	1179.42	2.07761833387966	5.50240830058649e-61	4.53205859677806e-57	Ccl5	chemokine (C-C motif) ligand 5 [Source:MGI Symbol;Acc:MGI:98262]	Human Diseases;Environmental Information Processing;Human Diseases;Human Diseases;Human Diseases;Organismal Systems;Organismal Systems;Human Diseases;Environmental Information Processing;Human Diseases;Organismal Systems;Environmental Information Processing;Human Diseases;Organismal Systems	Infectious disease: viral;Signaling molecules and interaction;Neurodegenerative disease;Infectious disease: viral;Cardiovascular disease;Immune system;Immune system;Infectious disease: viral;Signal transduction;Infectious disease: parasitic;Immune system;Signaling molecules and interaction;Immune disease;Immune system	ko05168//Herpes simplex virus 1 infection;ko04060//Cytokine-cytokine receptor interaction;ko05020//Prion disease;ko05163//Human cytomegalovirus infection;ko05417//Lipid and atherosclerosis;ko04621//NOD-like receptor signaling pathway;ko04062//Chemokine signaling pathway;ko05164//Influenza A;ko04668//TNF signaling pathway;ko05142//Chagas disease;ko04620//Toll-like receptor signaling pathway;ko0406…	K12499;K12499;K12499;K12499;K12499;K12499;K12499;K12499;K12499;K12499;K12499;K12499;K12499;K12499	GO:0005576//extracellular region;GO:0005615//extracellular space;GO:0005737//cytoplasm	GO:0004435//phosphatidylinositol phospholipase C activity;GO:0004672//protein kinase activity;GO:0005125//cytokine activity;GO:0008009//chemokine activity;GO:0008201//heparin binding;GO:0016004//phospholipase activator activity;GO:0030298//receptor signaling protein tyrosine kinase activator activity;GO:0031726//CCR1 chemokine receptor binding;GO:0031730//CCR5 chemokine receptor binding;GO:004205…	GO:0000165//MAPK cascade;GO:0002230//positive regulation of defense response to virus by host;GO:0002548//monocyte chemotaxis;GO:0006816//calcium ion transport;GO:0006874//cellular calcium ion homeostasis;GO:0006887//exocytosis;GO:0006935//chemotaxis;GO:0006954//inflammatory response;GO:0006955//immune response;GO:0007159//leukocyte cell-cell adhesion;GO:0007165//signal transduction;GO:0007186//G…	--
ENSMUSG00000095687	1383	1535	1775	6067	6385	5088	59.106	63.831	62.726	236.818	241.17	229.322	61.8876666666667	235.77	1.92965632309596	1.36355708866408e-53	7.48729197385445e-50	Rnaset2a	ribonuclease T2A [Source:MGI Symbol;Acc:MGI:1915445]	-	-	-	-	GO:0005576//extracellular region;GO:0005615//extracellular space;GO:0005739//mitochondrion;GO:0005758//mitochondrial intermembrane space;GO:0005764//lysosome;GO:0005783//endoplasmic reticulum;GO:0005788//endoplasmic reticulum lumen;GO:0016020//membrane;GO:0043202//lysosomal lumen	GO:0003723//RNA binding;GO:0004518//nuclease activity;GO:0004519//endonuclease activity;GO:0004521//endoribonuclease activity;GO:0004540//ribonuclease activity;GO:0016787//hydrolase activity;GO:0016829//lyase activity;GO:0033897//ribonuclease T2 activity	GO:0002376//immune system process;GO:0006401//RNA catabolic process;GO:0016070//RNA metabolic process;GO:0045087//innate immune response;GO:0090501//RNA phosphodiester bond hydrolysis;GO:0090502//RNA phosphodiester bond hydrolysis, endonucleolytic	--
ENSMUSG00000094724	771	1042	917	3215	2884	3069	64.983	86.089	64.228	246.151	213.997	270.493	71.7666666666667	243.547	1.76281439345707	7.49915459534724e-46	3.08833934122888e-42	Rnaset2b	ribonuclease T2B [Source:MGI Symbol;Acc:MGI:3702087]	-	-	-	-	GO:0005576//extracellular region;GO:0005615//extracellular space;GO:0005739//mitochondrion;GO:0005758//mitochondrial intermembrane space;GO:0005764//lysosome;GO:0005783//endoplasmic reticulum;GO:0005788//endoplasmic reticulum lumen;GO:0016020//membrane;GO:0043202//lysosomal lumen	GO:0003723//RNA binding;GO:0004518//nuclease activity;GO:0004519//endonuclease activity;GO:0004521//endoribonuclease activity;GO:0004540//ribonuclease activity;GO:0016787//hydrolase activity;GO:0016829//lyase activity;GO:0033897//ribonuclease T2 activity	GO:0002376//immune system process;GO:0006401//RNA catabolic process;GO:0016070//RNA metabolic process;GO:0045087//innate immune response;GO:0090501//RNA phosphodiester bond hydrolysis;GO:0090502//RNA phosphodiester bond hydrolysis, endonucleolytic	--
ENSMUSG00000071662	420	415	522	1551	1542	1292	36.546	35.196	37.605	123.365	118.746	118.573	36.449	120.228	1.72182178662968	2.38932384751679e-36	7.87186634802883e-33	Polr2g	polymerase (RNA) II (DNA directed) polypeptide G [Source:MGI Symbol;Acc:MGI:1914960]	Human Diseases;Genetic Information Processing	Neurodegenerative disease;Transcription	ko05016//Huntington disease;ko03020//RNA polymerase	K03015;K03015	GO:0000428//DNA-directed RNA polymerase complex;GO:0000932//P-body;GO:0005634//nucleus;GO:0005654//nucleoplasm;GO:0005665//RNA polymerase II, core complex	GO:0003676//nucleic acid binding;GO:0003697//single-stranded DNA binding;GO:0003723//RNA binding;GO:0003727//single-stranded RNA binding;GO:0016740//transferase activity;GO:0016779//nucleotidyltransferase activity;GO:0031369//translation initiation factor binding	GO:0000291//nuclear-transcribed mRNA catabolic process, exonucleolytic;GO:0006351//transcription, DNA-templated;GO:0006352//DNA-templated transcription, initiation;GO:0006366//transcription by RNA polymerase II;GO:0006367//transcription initiation from RNA polymerase II promoter;GO:0045948//positive regulation of translational initiation;GO:0060213//positive regulation of nuclear-transcribed mRNA…	--
ENSMUSG00000027360	94	120	139	462	564	496	3.024	3.758	3.702	13.579	16.047	16.802	3.49466666666667	15.476	2.14680587583595	2.09924675514191e-32	5.7634819662421e-29	Hdc	histidine decarboxylase [Source:MGI Symbol;Acc:MGI:96062]	Metabolism;Metabolism	Global and overview maps;Amino acid metabolism	ko01100//Metabolic pathways;ko00340//Histidine metabolism	K01590;K01590	GO:0005737//cytoplasm;GO:0005829//cytosol;GO:0030425//dendrite;GO:0043025//neuronal cell body	GO:0003824//catalytic activity;GO:0004398//histidine decarboxylase activity;GO:0016597//amino acid binding;GO:0016829//lyase activity;GO:0016830//carbon-carbon lyase activity;GO:0016831//carboxy-lyase activity;GO:0030170//pyridoxal phosphate binding;GO:0042802//identical protein binding	GO:0001692//histamine metabolic process;GO:0001694//histamine biosynthetic process;GO:0006520//cellular amino acid metabolic process;GO:0006547//histidine metabolic process;GO:0006548//histidine catabolic process;GO:0019752//carboxylic acid metabolic process;GO:0042423//catecholamine biosynthetic process	--
ENSMUSG00000053797	35	55	46	286	310	256	1.721	2.632	1.872	12.868	13.481	13.255	2.075	13.2013333333333	2.66950040742389	6.18451494969218e-32	1.43665536003905e-28	Krt16	keratin 16 [Source:MGI Symbol;Acc:MGI:96690]	Organismal Systems;Human Diseases	Endocrine system;Infectious disease: bacterial	ko04915//Estrogen signaling pathway;ko05150//Staphylococcus aureus infection	K07604;K07604	GO:0001533//cornified envelope;GO:0005856//cytoskeleton;GO:0005882//intermediate filament;GO:0045095//keratin filament	GO:0005198//structural molecule activity;GO:0005200//structural constituent of cytoskeleton;GO:0005515//protein binding	GO:0002009//morphogenesis of an epithelium;GO:0002376//immune system process;GO:0006954//inflammatory response;GO:0030216//keratinocyte differentiation;GO:0030336//negative regulation of cell migration;GO:0030855//epithelial cell differentiation;GO:0031424//keratinization;GO:0042633//hair cycle;GO:0045087//innate immune response;GO:0045104//intermediate filament cytoskeleton organization;GO:00451…	--
ENSMUSG00000041827	471	532	626	1688	1897	1464	16.624	18.271	18.355	54.413	59.356	54.392	17.75	56.0536666666667	1.65898972323583	6.97701868531075e-32	1.43665536003905e-28	Oasl1	2'-5' oligoadenylate synthetase-like 1 [Source:MGI Symbol;Acc:MGI:2180849]	Human Diseases	Infectious disease: viral	ko05165//Human papillomavirus infection	K14608	GO:0005634//nucleus;GO:0005654//nucleoplasm;GO:0005730//nucleolus;GO:0005737//cytoplasm;GO:0005829//cytosol;GO:0016020//membrane	GO:0003677//DNA binding;GO:0003723//RNA binding;GO:0003725//double-stranded RNA binding;GO:0005515//protein binding;GO:0016779//nucleotidyltransferase activity	GO:0002376//immune system process;GO:0009615//response to virus;GO:0045071//negative regulation of viral genome replication;GO:0045087//innate immune response;GO:0051607//defense response to virus;GO:0060700//regulation of ribonuclease activity;GO:0070106//interleukin-27-mediated signaling pathway;GO:1900246//positive regulation of RIG-I signaling pathway	--
ENSMUSG00000021843	3243	3349	3820	8173	8934	7407	65.196	65.149	63.267	143.539	152.611	147.628	64.5373333333333	147.926	1.19666977557035	1.48820863505505e-29	2.72391787169576e-26	Ktn1	kinectin 1 [Source:MGI Symbol;Acc:MGI:109153]	-	-	-	-	GO:0005783//endoplasmic reticulum;GO:0005789//endoplasmic reticulum membrane;GO:0016020//membrane	GO:0019894//kinesin binding	GO:0007018//microtubule-based movement;GO:0015031//protein transport	--
ENSMUSG00000020081	57	68	77	297	403	323	1.943	2.256	2.172	9.247	12.147	11.591	2.12366666666667	10.995	2.37221836235728	1.69298820473231e-29	2.78885946965554e-26	Tacr2	tachykinin receptor 2 [Source:MGI Symbol;Acc:MGI:98477]	Environmental Information Processing;Environmental Information Processing	Signaling molecules and interaction;Signal transduction	ko04080//Neuroactive ligand-receptor interaction;ko04020//Calcium signaling pathway	K04223;K04223	GO:0005886//plasma membrane;GO:0016020//membrane;GO:0036126//sperm flagellum;GO:0061827//sperm head;GO:0097225//sperm midpiece	GO:0004930//G protein-coupled receptor activity;GO:0004995//tachykinin receptor activity;GO:0016497//substance K receptor activity	GO:0007165//signal transduction;GO:0007186//G protein-coupled receptor signaling pathway;GO:0007217//tachykinin receptor signaling pathway;GO:0014057//positive regulation of acetylcholine secretion, neurotransmission;GO:0014827//intestine smooth muscle contraction;GO:0033685//negative regulation of luteinizing hormone secretion;GO:0035106//operant conditioning;GO:0043117//positive regulation of v…	--
ENSMUSG00000047180	58	58	62	349	316	236	1.792	1.728	1.604	9.781	8.497	7.817	1.708	8.69833333333333	2.34843102116623	9.39775144837256e-27	1.40735599644583e-23	Neurl3	neuralized E3 ubiquitin protein ligase 3 [Source:MGI Symbol;Acc:MGI:2429944]	-	-	-	-	GO:0005737//cytoplasm;GO:0005769//early endosome	GO:0016740//transferase activity;GO:0046872//metal ion binding;GO:0061630//ubiquitin protein ligase activity	GO:0002376//immune system process;GO:0016567//protein ubiquitination;GO:0045087//innate immune response;GO:0070086//ubiquitin-dependent endocytosis	--
ENSMUSG00000025089	522	638	565	1422	1596	1347	11.398	13.929	10.437	29.582	30.449	29.413	11.9213333333333	29.8146666666667	1.32247660520283	1.29419869203551e-26	1.77661125449174e-23	Gfra1	glial cell line derived neurotrophic factor family receptor alpha 1 [Source:MGI Symbol;Acc:MGI:1100842]	-	-	-	-	GO:0005615//extracellular space;GO:0005768//endosome;GO:0005771//multivesicular body;GO:0005794//Golgi apparatus;GO:0005886//plasma membrane;GO:0009897//external side of plasma membrane;GO:0016020//membrane;GO:0019898//extrinsic component of membrane;GO:0030424//axon;GO:0043025//neuronal cell body;GO:0043235//receptor complex;GO:0098797//plasma membrane protein complex	GO:0005030//neurotrophin receptor activity;GO:0005178//integrin binding;GO:0038023//signaling receptor activity	GO:0001822//kidney development;GO:0007166//cell surface receptor signaling pathway;GO:0007169//transmembrane receptor protein tyrosine kinase signaling pathway;GO:0007399//nervous system development;GO:0008584//male gonad development;GO:0009653//anatomical structure morphogenesis;GO:0016477//cell migration;GO:0030182//neuron differentiation;GO:0031175//neuron projection development;GO:0038179//ne…	--
ENSMUSG00000078616	83	84	103	339	344	323	3.722	3.666	3.824	13.889	13.644	15.252	3.73733333333333	14.2616666666667	1.93206144110062	6.30805439089933e-25	7.99327538317574e-22	Trim30c	tripartite motif-containing 30C [Source:MGI Symbol;Acc:MGI:4821257]	-	-	-	-	GO:0000932//P-body;GO:0005654//nucleoplasm;GO:0005737//cytoplasm;GO:0005829//cytosol;GO:1990462//omegasome	GO:0003713//transcription coactivator activity;GO:0004842//ubiquitin-protein transferase activity;GO:0005515//protein binding;GO:0008270//zinc ion binding;GO:0019901//protein kinase binding;GO:0030674//protein-macromolecule adaptor activity;GO:0038187//pattern recognition receptor activity;GO:0042802//identical protein binding;GO:0042803//protein homodimerization activity;GO:0046872//metal ion bi…	GO:0000209//protein polyubiquitination;GO:0002218//activation of innate immune response;GO:0006914//autophagy;GO:0010508//positive regulation of autophagy;GO:0031664//regulation of lipopolysaccharide-mediated signaling pathway;GO:0032880//regulation of protein localization;GO:0043123//positive regulation of I-kappaB kinase/NF-kappaB signaling;GO:0043410//positive regulation of MAPK cascade;GO:004…	--
ENSMUSG00000009828	282	283	312	734	800	719	6.651	6.389	6.257	15.573	16.614	17.972	6.43233333333333	16.7196666666667	1.37813200904301	1.60026282238256e-24	1.88293781950771e-21	Cilk1	ciliogenesis associated kinase 1 [Source:MGI Symbol;Acc:MGI:1934157]	-	-	-	-	GO:0001650//fibrillar center;GO:0005634//nucleus;GO:0005737//cytoplasm;GO:0005829//cytosol;GO:0005856//cytoskeleton;GO:0005929//cilium;GO:0036064//ciliary basal body;GO:0042995//cell projection;GO:0097542//ciliary tip;GO:0097546//ciliary base	GO:0000166//nucleotide binding;GO:0000287//magnesium ion binding;GO:0004672//protein kinase activity;GO:0004674//protein serine/threonine kinase activity;GO:0005524//ATP binding;GO:0016301//kinase activity;GO:0016740//transferase activity;GO:0046872//metal ion binding;GO:0106310//protein serine kinase activity	GO:0006468//protein phosphorylation;GO:0007165//signal transduction;GO:0016310//phosphorylation;GO:0030030//cell projection organization;GO:0035556//intracellular signal transduction;GO:0035720//intraciliary anterograde transport;GO:0035721//intraciliary retrograde transport;GO:0042073//intraciliary transport;GO:0060271//cilium assembly	--
ENSMUSG00000000204	457	487	546	168	185	177	9.445	10.661	9.519	3.557	3.776	4.225	9.875	3.85266666666667	-1.35792	6.06718527584838e-22	6.66298286993669e-19	Slfn4	schlafen 4 [Source:MGI Symbol;Acc:MGI:1329010]	-	-	-	-	GO:0005575//cellular_component;GO:0005634//nucleus;GO:0005829//cytosol	GO:0003674//molecular_function;GO:0004540//ribonuclease activity;GO:0043022//ribosome binding;GO:0140102//catalytic activity, acting on a rRNA	GO:0009617//response to bacterium;GO:0090501//RNA phosphodiester bond hydrolysis	--
ENSMUSG00000038530	46	47	70	255	270	208	1.204	1.197	1.516	6.096	6.248	5.731	1.30566666666667	6.025	2.20617461377509	1.04387255944577e-20	1.07473204198438e-17	Rgs4	regulator of G-protein signaling 4 [Source:MGI Symbol;Acc:MGI:108409]	-	-	-	-	GO:0005634//nucleus;GO:0005737//cytoplasm;GO:0032991//protein-containing complex	GO:0001965//G-protein alpha-subunit binding;GO:0005096//GTPase activator activity;GO:0019901//protein kinase binding	GO:0001975//response to amphetamine;GO:0010460//positive regulation of heart rate;GO:0042220//response to cocaine;GO:0043547//positive regulation of GTPase activity;GO:0045471//response to ethanol;GO:0045744//negative regulation of G protein-coupled receptor signaling pathway;GO:0051924//regulation of calcium ion transport;GO:0060160//negative regulation of dopamine receptor signaling pathway;GO:…	--
ENSMUSG00000026104	8627	9396	11197	4624	5296	4563	230.539	242.83	249.265	110.677	123.97	131.835	240.878	122.160666666667	-0.979523	4.71035850906881e-18	4.56433739528768e-15	Stat1	signal transducer and activator of transcription 1 [Source:MGI Symbol;Acc:MGI:103063]	Human Diseases;Human Diseases;Human Diseases;Human Diseases;Human Diseases;Human Diseases;Organismal Systems;Organismal Systems;Human Diseases;Cellular Processes;Environmental Information Processing;Human Diseases;Human Diseases;Human Diseases;Human Diseases;Organismal Systems;Organismal Systems;Organismal Systems;Organismal Systems;Human Diseases;Organismal Systems;Human Diseases;Organismal Syst…	Cancer: overview;Infectious disease: viral;Infectious disease: viral;Infectious disease: viral;Infectious disease: viral;Infectious disease: viral;Immune system;Immune system;Infectious disease: bacterial;Cell growth and death;Signal transduction;Infectious disease: viral;Infectious disease: viral;Infectious disease: viral;Infectious disease: viral;Development and regeneration;Endocrine system;En…	ko05200//Pathways in cancer;ko05168//Herpes simplex virus 1 infection;ko05165//Human papillomavirus infection;ko05171//Coronavirus disease - COVID-19;ko05169//Epstein-Barr virus infection;ko05167//Kaposi sarcoma-associated herpesvirus infection;ko04621//NOD-like receptor signaling pathway;ko04062//Chemokine signaling pathway;ko05152//Tuberculosis;ko04217//Necroptosis;ko04630//JAK-STAT signaling p…	K11220;K11220;K11220;K11220;K11220;K11220;K11220;K11220;K11220;K11220;K11220;K11220;K11220;K11220;K11220;K11220;K11220;K11220;K11220;K11220;K11220;K11220;K11220;K11220;K11220;K11220;K11220;K11220;K11220	GO:0000785//chromatin;GO:0005634//nucleus;GO:0005654//nucleoplasm;GO:0005730//nucleolus;GO:0005737//cytoplasm;GO:0005829//cytosol;GO:0032991//protein-containing complex;GO:0048471//perinuclear region of cytoplasm;GO:0070721//ISGF3 complex;GO:0090575//RNA polymerase II transcription regulator complex	GO:0000977//RNA polymerase II transcription regulatory region sequence-specific DNA binding;GO:0000978//RNA polymerase II cis-regulatory region sequence-specific DNA binding;GO:0000979//RNA polymerase II core promoter sequence-specific DNA binding;GO:0000981//DNA-binding transcription factor activity, RNA polymerase II-specific;GO:0001222//transcription corepressor binding;GO:0001223//transcripti…	GO:0001937//negative regulation of endothelial cell proliferation;GO:0002230//positive regulation of defense response to virus by host;GO:0006355//regulation of transcription, DNA-templated;GO:0006357//regulation of transcription by RNA polymerase II;GO:0007165//signal transduction;GO:0007259//receptor signaling pathway via JAK-STAT;GO:0010033//response to organic substance;GO:0010742//macrophage…	STAT
ENSMUSG00000022272	3339	3132	3745	6675	7465	5922	35.794	32.204	33.807	60.504	64.66	62.209	33.935	62.4576666666667	0.880104660119419	2.58935144095137e-17	2.369688127044e-14	Myo10	myosin X [Source:MGI Symbol;Acc:MGI:107716]	Organismal Systems	Immune system	ko04666//Fc gamma R-mediated phagocytosis	K12559	GO:0001726//ruffle;GO:0005730//nucleolus;GO:0005737//cytoplasm;GO:0005829//cytosol;GO:0005856//cytoskeleton;GO:0005886//plasma membrane;GO:0005938//cell cortex;GO:0016020//membrane;GO:0016459//myosin complex;GO:0030027//lamellipodium;GO:0030175//filopodium;GO:0031527//filopodium membrane;GO:0032433//filopodium tip;GO:0042995//cell projection;GO:0043005//neuron projection;GO:0043025//neuronal cell…	GO:0000146//microfilament motor activity;GO:0000166//nucleotide binding;GO:0003774//cytoskeletal motor activity;GO:0003779//actin binding;GO:0005515//protein binding;GO:0005516//calmodulin binding;GO:0005524//ATP binding;GO:0005547//phosphatidylinositol-3,4,5-trisphosphate binding;GO:0030507//spectrin binding;GO:0051015//actin filament binding;GO:0060002//plus-end directed microfilament motor act…	GO:0007165//signal transduction;GO:0008360//regulation of cell shape;GO:0022409//positive regulation of cell-cell adhesion;GO:0030705//cytoskeleton-dependent intracellular transport;GO:0048870//cell motility;GO:0051489//regulation of filopodium assembly	--
ENSMUSG00000040659	721	761	926	1956	1909	1503	23.305	23.939	24.775	57.755	54.567	51.151	24.0063333333333	54.491	1.18260290019693	4.04333623997685e-17	3.50557252005993e-14	Efhd2	EF hand domain containing 2 [Source:MGI Symbol;Acc:MGI:106504]	-	-	-	-	-	GO:0005509//calcium ion binding;GO:0046872//metal ion binding	-	--
ENSMUSG00000054404	692	735	780	306	371	318	14.563	15.177	12.699	5.454	6.368	6.869	14.1463333333333	6.23033333333333	-1.18305	4.4192818846558e-17	3.63994152429675e-14	Slfn5	schlafen 5 [Source:MGI Symbol;Acc:MGI:1329004]	-	-	-	-	GO:0005634//nucleus	GO:0000166//nucleotide binding;GO:0005524//ATP binding	GO:0030154//cell differentiation	--
ENSMUSG00000055737	951	1186	1317	2340	2568	2319	25.149	31.409	28.911	59.276	60.195	63.981	28.4896666666667	61.1506666666667	1.10192948513509	6.65921194187456e-17	5.22367611040474e-14	Ghr	growth hormone receptor [Source:MGI Symbol;Acc:MGI:95708]	Environmental Information Processing;Environmental Information Processing;Environmental Information Processing;Environmental Information Processing;Organismal Systems	Signaling molecules and interaction;Signal transduction;Signaling molecules and interaction;Signal transduction;Endocrine system	ko04080//Neuroactive ligand-receptor interaction;ko04151//PI3K-Akt signaling pathway;ko04060//Cytokine-cytokine receptor interaction;ko04630//JAK-STAT signaling pathway;ko04935//Growth hormone synthesis, secretion and action	K05080;K05080;K05080;K05080;K05080	GO:0005576//extracellular region;GO:0005615//extracellular space;GO:0005634//nucleus;GO:0005737//cytoplasm;GO:0005739//mitochondrion;GO:0005829//cytosol;GO:0005886//plasma membrane;GO:0009897//external side of plasma membrane;GO:0009986//cell surface;GO:0016020//membrane;GO:0036464//cytoplasmic ribonucleoprotein granule;GO:0043025//neuronal cell body;GO:0043235//receptor complex;GO:0070195//growt…	GO:0004896//cytokine receptor activity;GO:0004903//growth hormone receptor activity;GO:0005515//protein binding;GO:0008289//lipid binding;GO:0017046//peptide hormone binding;GO:0019838//growth factor binding;GO:0019901//protein kinase binding;GO:0019903//protein phosphatase binding;GO:0019955//cytokine binding;GO:0042169//SH2 domain binding;GO:0042802//identical protein binding;GO:0042803//protei…	GO:0006897//endocytosis;GO:0007259//receptor signaling pathway via JAK-STAT;GO:0009629//response to gravity;GO:0009725//response to hormone;GO:0009755//hormone-mediated signaling pathway;GO:0019221//cytokine-mediated signaling pathway;GO:0019530//taurine metabolic process;GO:0032094//response to food;GO:0032355//response to estradiol;GO:0032869//cellular response to insulin stimulus;GO:0032870//c…	--
ENSMUSG00000034855	834	1022	1227	2574	2735	1929	58.539	69.928	71.363	165.236	170.037	142.855	66.61	159.376	1.25862370712229	1.39629503394302e-15	1.04550764064288e-12	Cxcl10	chemokine (C-X-C motif) ligand 10 [Source:MGI Symbol;Acc:MGI:1352450]	Environmental Information Processing;Human Diseases;Human Diseases;Organismal Systems;Human Diseases;Human Diseases;Environmental Information Processing;Organismal Systems;Environmental Information Processing;Organismal Systems;Organismal Systems;Organismal Systems	Signaling molecules and interaction;Infectious disease: viral;Infectious disease: viral;Immune system;Infectious disease: viral;Infectious disease: viral;Signal transduction;Immune system;Signaling molecules and interaction;Immune system;Immune system;Immune system	ko04060//Cytokine-cytokine receptor interaction;ko05171//Coronavirus disease - COVID-19;ko05169//Epstein-Barr virus infection;ko04062//Chemokine signaling pathway;ko05164//Influenza A;ko05160//Hepatitis C;ko04668//TNF signaling pathway;ko04620//Toll-like receptor signaling pathway;ko04061//Viral protein interaction with cytokine and cytokine receptor;ko04657//IL-17 signaling pathway;ko04622//RIG-…	K12671;K12671;K12671;K12671;K12671;K12671;K12671;K12671;K12671;K12671;K12671;K12671	GO:0005576//extracellular region;GO:0005615//extracellular space;GO:0009897//external side of plasma membrane	GO:0005125//cytokine activity;GO:0008009//chemokine activity;GO:0008201//heparin binding;GO:0042056//chemoattractant activity;GO:0045236//CXCR chemokine receptor binding;GO:0048248//CXCR3 chemokine receptor binding	GO:0002690//positive regulation of leukocyte chemotaxis;GO:0006935//chemotaxis;GO:0006952//defense response;GO:0006954//inflammatory response;GO:0006955//immune response;GO:0007165//signal transduction;GO:0007186//G protein-coupled receptor signaling pathway;GO:0007189//adenylate cyclase-activating G protein-coupled receptor signaling pathway;GO:0008284//positive regulation of cell population pro…	--
ENSMUSG00000020241	2948	3457	3701	1830	1856	1788	56.69	64.583	58.898	32.181	31.65	36.231	60.057	33.354	-0.848473	1.50596356699425e-15	1.04753111788167e-12	Col6a2	collagen, type VI, alpha 2 [Source:MGI Symbol;Acc:MGI:88460]	Environmental Information Processing;Human Diseases;Cellular Processes;Organismal Systems;Environmental Information Processing	Signal transduction;Infectious disease: viral;Cellular community - eukaryotes;Digestive system;Signaling molecules and interaction	ko04151//PI3K-Akt signaling pathway;ko05165//Human papillomavirus infection;ko04510//Focal adhesion;ko04974//Protein digestion and absorption;ko04512//ECM-receptor interaction	K06238;K06238;K06238;K06238;K06238	GO:0005576//extracellular region;GO:0005581//collagen trimer;GO:0005615//extracellular space;GO:0016020//membrane;GO:0031012//extracellular matrix;GO:0032991//protein-containing complex;GO:0042383//sarcolemma;GO:0062023//collagen-containing extracellular matrix;GO:0110165//cellular anatomical entity	GO:0005518//collagen binding;GO:0030020//extracellular matrix structural constituent conferring tensile strength	GO:0007155//cell adhesion;GO:0009749//response to glucose	--
ENSMUSG00000039883	116	165	191	33	33	34	4.145	5.737	5.649	1.077	1.043	1.279	5.177	1.133	-2.19197	1.52617900984399e-15	1.04753111788167e-12	Lrrc17	leucine rich repeat containing 17 [Source:MGI Symbol;Acc:MGI:1921761]	-	-	-	-	GO:0005576//extracellular region;GO:0005615//extracellular space;GO:0031012//extracellular matrix	GO:0003674//molecular_function;GO:0005515//protein binding	GO:0001503//ossification;GO:0045671//negative regulation of osteoclast differentiation;GO:0048539//bone marrow development	--
ENSMUSG00000057726	116	114	148	383	398	292	4.622	4.449	4.909	13.97	14.058	12.266	4.66	13.4313333333333	1.52720066874239	3.19404015435816e-15	2.10461693850968e-12	Serpinb9g	serine (or cysteine) peptidase inhibitor, clade B, member 9g [Source:MGI Symbol;Acc:MGI:1919260]	Human Diseases	Infectious disease: parasitic	ko05146//Amoebiasis	K13963	GO:0005615//extracellular space;GO:0005634//nucleus;GO:0005654//nucleoplasm;GO:0005737//cytoplasm;GO:0005794//Golgi apparatus;GO:0005829//cytosol	GO:0002020//protease binding;GO:0004867//serine-type endopeptidase inhibitor activity;GO:0043027//cysteine-type endopeptidase inhibitor activity involved in apoptotic process	GO:0006915//apoptotic process;GO:0006955//immune response;GO:0010951//negative regulation of endopeptidase activity;GO:0042270//protection from natural killer cell mediated cytotoxicity;GO:0043066//negative regulation of apoptotic process	--
ENSMUSG00000037031	146	153	181	414	405	364	3.089	3.15	3.169	8.001	7.577	8.108	3.136	7.89533333333333	1.33207461710678	4.15992908525114e-15	2.63563507005162e-12	Tspan15	tetraspanin 15 [Source:MGI Symbol;Acc:MGI:1917673]	-	-	-	-	GO:0005768//endosome;GO:0005829//cytosol;GO:0005886//plasma membrane;GO:0009986//cell surface;GO:0016020//membrane;GO:0016604//nuclear body;GO:0030054//cell junction;GO:0031902//late endosome membrane;GO:0043231//intracellular membrane-bounded organelle;GO:0097197//tetraspanin-enriched microdomain	GO:0019899//enzyme binding	GO:0045746//negative regulation of Notch signaling pathway;GO:0051604//protein maturation;GO:0072659//protein localization to plasma membrane	--
ENSMUSG00000020641	1098	1291	1550	2727	3148	2446	22.344	25.547	26.092	50.664	56.588	52.314	24.661	53.1886666666667	1.10888756993306	5.44272686934052e-15	3.32066813772764e-12	Rsad2	radical S-adenosyl methionine domain containing 2 [Source:MGI Symbol;Acc:MGI:1929628]	Human Diseases;Human Diseases	Infectious disease: viral;Infectious disease: viral	ko05164//Influenza A;ko05160//Hepatitis C	K15045;K15045	GO:0001650//fibrillar center;GO:0005739//mitochondrion;GO:0005741//mitochondrial outer membrane;GO:0005743//mitochondrial inner membrane;GO:0005783//endoplasmic reticulum;GO:0005789//endoplasmic reticulum membrane;GO:0005794//Golgi apparatus;GO:0005811//lipid droplet;GO:0016020//membrane	GO:0003674//molecular_function;GO:0003824//catalytic activity;GO:0005515//protein binding;GO:0016829//lyase activity;GO:0043621//protein self-association;GO:0046872//metal ion binding;GO:0051536//iron-sulfur cluster binding;GO:0051539//4 iron, 4 sulfur cluster binding	GO:0001503//ossification;GO:0002376//immune system process;GO:0009615//response to virus;GO:0030278//regulation of ossification;GO:0034157//positive regulation of toll-like receptor 7 signaling pathway;GO:0034165//positive regulation of toll-like receptor 9 signaling pathway;GO:0035710//CD4-positive, alpha-beta T cell activation;GO:0043367//CD4-positive, alpha-beta T cell differentiation;GO:00450…	--
ENSMUSG00000026185	709	795	994	374	389	363	9.085	9.914	10.543	4.378	4.408	4.897	9.84733333333333	4.561	-1.11038	6.77152396075667e-15	3.85853748206156e-12	Igfbp5	insulin-like growth factor binding protein 5 [Source:MGI Symbol;Acc:MGI:96440]	-	-	-	-	GO:0005576//extracellular region;GO:0005615//extracellular space;GO:0016942//insulin-like growth factor binding protein complex;GO:0042567//insulin-like growth factor ternary complex	GO:0001968//fibronectin binding;GO:0005520//insulin-like growth factor binding;GO:0019838//growth factor binding;GO:0031994//insulin-like growth factor I binding;GO:0031995//insulin-like growth factor II binding	GO:0001558//regulation of cell growth;GO:0001649//osteoblast differentiation;GO:0007565//female pregnancy;GO:0014070//response to organic cyclic compound;GO:0014912//negative regulation of smooth muscle cell migration;GO:0017148//negative regulation of translation;GO:0030336//negative regulation of cell migration;GO:0031069//hair follicle morphogenesis;GO:0035556//intracellular signal transductio…	--
ENSMUSG00000016918	703	778	860	1397	1517	1508	11.107	11.725	11.181	20.287	20.993	24.921	11.3376666666667	22.067	0.960766750218899	6.79278740847358e-15	3.85853748206156e-12	Sulf1	sulfatase 1 [Source:MGI Symbol;Acc:MGI:2138563]	-	-	-	-	GO:0005576//extracellular region;GO:0005615//extracellular space;GO:0005783//endoplasmic reticulum;GO:0005794//Golgi apparatus;GO:0005795//Golgi stack;GO:0005886//plasma membrane;GO:0009986//cell surface;GO:0045121//membrane raft;GO:0110165//cellular anatomical entity	GO:0004065//arylsulfatase activity;GO:0005509//calcium ion binding;GO:0005539//glycosaminoglycan binding;GO:0008449//N-acetylglucosamine-6-sulfatase activity;GO:0008484//sulfuric ester hydrolase activity;GO:0016787//hydrolase activity;GO:0046872//metal ion binding	GO:0001502//cartilage condensation;GO:0001822//kidney development;GO:0001937//negative regulation of endothelial cell proliferation;GO:0002063//chondrocyte development;GO:0003094//glomerular filtration;GO:0006790//sulfur compound metabolic process;GO:0006915//apoptotic process;GO:0007155//cell adhesion;GO:0010575//positive regulation of vascular endothelial growth factor production;GO:0014846//es…	--
ENSMUSG00000027784	538	577	725	1278	1427	1174	4.397	4.589	4.904	9.541	10.313	10.102	4.63	9.98533333333333	1.10879839545766	7.24435091885308e-15	3.97787308954223e-12	Ppm1l	protein phosphatase 1 (formerly 2C)-like [Source:MGI Symbol;Acc:MGI:2139740]	-	-	-	-	GO:0016020//membrane	GO:0004721//phosphoprotein phosphatase activity;GO:0004722//protein serine/threonine phosphatase activity;GO:0005515//protein binding;GO:0016787//hydrolase activity;GO:0017018//myosin phosphatase activity;GO:0043169//cation binding;GO:0046872//metal ion binding	GO:0000165//MAPK cascade;GO:0006470//protein dephosphorylation;GO:0007178//transmembrane receptor protein serine/threonine kinase signaling pathway	--
ENSMUSG00000059142	225	230	278	596	576	497	2.924	2.894	3.025	7.031	6.559	6.755	2.94766666666667	6.78166666666667	1.20206648635137	7.96771285353585e-15	4.23393980117084e-12	Zfp945	zinc finger protein 945 [Source:MGI Symbol;Acc:MGI:2445132]	-	-	-	-	-	GO:0000978//RNA polymerase II cis-regulatory region sequence-specific DNA binding;GO:0001228//DNA-binding transcription activator activity, RNA polymerase II-specific;GO:0046872//metal ion binding	GO:0006355//regulation of transcription, DNA-templated;GO:0045944//positive regulation of transcription by RNA polymerase II	zf-C2H2
ENSMUSG00000034459	9240	10155	12149	21106	23163	17668	267.741	286.373	291.393	558.677	593.543	539.026	281.835666666667	563.748666666667	1.00019791810802	1.43998037013353e-14	7.41274894912802e-12	Ifit1	interferon-induced protein with tetratricopeptide repeats 1 [Source:MGI Symbol;Acc:MGI:99450]	Human Diseases	Infectious disease: viral	ko05160//Hepatitis C	K14217	GO:0005737//cytoplasm;GO:0005829//cytosol	GO:0003723//RNA binding;GO:0005515//protein binding	GO:0002376//immune system process;GO:0009615//response to virus;GO:0009617//response to bacterium;GO:0035457//cellular response to interferon-alpha;GO:0035458//cellular response to interferon-beta;GO:0045087//innate immune response;GO:0051607//defense response to virus	--
ENSMUSG00000025314	698	738	795	1619	1811	1256	7.893	7.795	7.258	16.441	18.063	14.412	7.64866666666667	16.3053333333333	1.0920637538173	1.96917431661723e-14	9.82976015685927e-12	Ptprj	protein tyrosine phosphatase, receptor type, J [Source:MGI Symbol;Acc:MGI:104574]	Human Diseases;Cellular Processes	Cancer: overview;Cellular community - eukaryotes	ko05208//Chemical carcinogenesis - reactive oxygen species;ko04520//Adherens junction	K05698;K05698	GO:0001772//immunological synapse;GO:0005886//plasma membrane;GO:0005911//cell-cell junction;GO:0009986//cell surface;GO:0016020//membrane;GO:0032587//ruffle membrane;GO:0042995//cell projection;GO:0070161//anchoring junction	GO:0004721//phosphoprotein phosphatase activity;GO:0004725//protein tyrosine phosphatase activity;GO:0005161//platelet-derived growth factor receptor binding;GO:0005515//protein binding;GO:0008013//beta-catenin binding;GO:0016787//hydrolase activity;GO:0016791//phosphatase activity;GO:0019901//protein kinase binding;GO:0045295//gamma-catenin binding;GO:0045296//cadherin binding;GO:0051019//mitoge…	GO:0001570//vasculogenesis;GO:0001954//positive regulation of cell-matrix adhesion;GO:0006470//protein dephosphorylation;GO:0007507//heart development;GO:0007596//blood coagulation;GO:0008285//negative regulation of cell population proliferation;GO:0010572//positive regulation of platelet activation;GO:0010642//negative regulation of platelet-derived growth factor receptor signaling pathway;GO:00…	--
ENSMUSG00000062342	108	97	117	312	342	249	4.322	3.778	3.876	11.407	12.104	10.488	3.992	11.333	1.50534618702291	2.14543277295571e-14	1.03946217849704e-11	Serpinb9e	serine (or cysteine) peptidase inhibitor, clade B, member 9e [Source:MGI Symbol;Acc:MGI:894672]	Human Diseases	Infectious disease: parasitic	ko05146//Amoebiasis	K13963	GO:0005615//extracellular space;GO:0005634//nucleus;GO:0005654//nucleoplasm;GO:0005737//cytoplasm;GO:0005794//Golgi apparatus;GO:0005829//cytosol	GO:0002020//protease binding;GO:0004867//serine-type endopeptidase inhibitor activity;GO:0043027//cysteine-type endopeptidase inhibitor activity involved in apoptotic process	GO:0006915//apoptotic process;GO:0006955//immune response;GO:0010951//negative regulation of endopeptidase activity;GO:0042270//protection from natural killer cell mediated cytotoxicity;GO:0043066//negative regulation of apoptotic process	--
ENSMUSG00000024501	2631	3095	3471	1627	1723	1556	40.353	46.388	44.903	23.904	23.262	25.668	43.8813333333333	24.278	-0.853958	3.10273884612685e-14	1.46032620034993e-11	Dpysl3	dihydropyrimidinase-like 3 [Source:MGI Symbol;Acc:MGI:1349762]	-	-	-	-	GO:0005615//extracellular space;GO:0005737//cytoplasm;GO:0005829//cytosol;GO:0030027//lamellipodium;GO:0030426//growth cone;GO:0031941//filamentous actin;GO:0042995//cell projection;GO:0044297//cell body;GO:0045202//synapse;GO:0070382//exocytic vesicle	GO:0005515//protein binding;GO:0016787//hydrolase activity;GO:0016810//hydrolase activity, acting on carbon-nitrogen (but not peptide) bonds;GO:0016812//hydrolase activity, acting on carbon-nitrogen (but not peptide) bonds, in cyclic amides;GO:0017124//SH3 domain binding;GO:0031005//filamin binding;GO:0035374//chondroitin sulfate binding;GO:0042802//identical protein binding;GO:0051219//phosphopr…	GO:0007399//nervous system development;GO:0010976//positive regulation of neuron projection development;GO:0010977//negative regulation of neuron projection development;GO:0030336//negative regulation of cell migration;GO:0048666//neuron development;GO:0048678//response to axon injury;GO:0051017//actin filament bundle assembly;GO:0051491//positive regulation of filopodium assembly;GO:0051764//act…	--
ENSMUSG00000018925	4	15	14	88	101	83	0.164	0.599	0.476	3.3	3.666	3.587	0.413	3.51766666666667	3.09040509305901	4.08406678536421e-14	1.86880089320291e-11	Heatr9	HEAT repeat containing 9 [Source:MGI Symbol;Acc:MGI:3650286]	-	-	-	-	GO:0005575//cellular_component	-	GO:0002244//hematopoietic progenitor cell differentiation	--
ENSMUSG00000034218	1486	1602	1846	3006	3396	2794	11.657	12.228	11.99	21.541	23.562	23.082	11.9583333333333	22.7283333333333	0.926475564267949	4.67410515591698e-14	2.08098741171407e-11	Atm	ataxia telangiectasia mutated [Source:MGI Symbol;Acc:MGI:107202]	Human Diseases;Human Diseases;Human Diseases;Human Diseases;Cellular Processes;Human Diseases;Cellular Processes;Environmental Information Processing;Cellular Processes;Environmental Information Processing;Human Diseases;Cellular Processes;Genetic Information Processing	Infectious disease: viral;Infectious disease: viral;Infectious disease: viral;Cancer: overview;Cell growth and death;Cancer: overview;Cell growth and death;Signal transduction;Cell growth and death;Signal transduction;Drug resistance: antineoplastic;Cell growth and death;Replication and repair	ko05165//Human papillomavirus infection;ko05166//Human T-cell leukemia virus 1 infection;ko05170//Human immunodeficiency virus 1 infection;ko05202//Transcriptional misregulation in cancer;ko04218//Cellular senescence;ko05206//MicroRNAs in cancer;ko04210//Apoptosis;ko04068//FoxO signaling pathway;ko04110//Cell cycle;ko04064//NF-kappa B signaling pathway;ko01524//Platinum drug resistance;ko04115//p…	K04728;K04728;K04728;K04728;K04728;K04728;K04728;K04728;K04728;K04728;K04728;K04728;K04728	GO:0000781//chromosome, telomeric region;GO:0005634//nucleus;GO:0005654//nucleoplasm;GO:0005730//nucleolus;GO:0005737//cytoplasm;GO:0005777//peroxisome;GO:0005782//peroxisomal matrix;GO:0005813//centrosome;GO:0005815//microtubule organizing center;GO:0005819//spindle;GO:0005856//cytoskeleton;GO:0031410//cytoplasmic vesicle;GO:0043231//intracellular membrane-bounded organelle;GO:1990391//DNA repai…	GO:0000166//nucleotide binding;GO:0003677//DNA binding;GO:0004672//protein kinase activity;GO:0004674//protein serine/threonine kinase activity;GO:0004677//DNA-dependent protein kinase activity;GO:0005515//protein binding;GO:0005524//ATP binding;GO:0016301//kinase activity;GO:0016303//1-phosphatidylinositol-3-kinase activity;GO:0016740//transferase activity;GO:0042802//identical protein binding;G…	GO:0000077//DNA damage checkpoint signaling;GO:0000425//pexophagy;GO:0000723//telomere maintenance;GO:0000724//double-strand break repair via homologous recombination;GO:0001541//ovarian follicle development;GO:0001666//response to hypoxia;GO:0001756//somitogenesis;GO:0002331//pre-B cell allelic exclusion;GO:0002376//immune system process;GO:0006281//DNA repair;GO:0006468//protein phosphorylation…	--
ENSMUSG00000046561	631	658	743	354	334	326	12.584	12.771	12.265	6.449	5.891	6.845	12.54	6.395	-0.971521	1.21888189899312e-13	5.28385303213517e-11	Arsj	arylsulfatase J [Source:MGI Symbol;Acc:MGI:2443513]	-	-	-	-	GO:0005576//extracellular region;GO:0015629//actin cytoskeleton;GO:0110165//cellular anatomical entity	GO:0008484//sulfuric ester hydrolase activity;GO:0016787//hydrolase activity;GO:0046872//metal ion binding	-	--
ENSMUSG00000056413	18	30	17	126	121	95	0.542	0.879	0.424	3.464	3.221	3.011	0.615	3.232	2.39376888252519	1.56185893567148e-13	6.59705185828625e-11	Adap1	ArfGAP with dual PH domains 1 [Source:MGI Symbol;Acc:MGI:2442201]	-	-	-	-	GO:0005634//nucleus;GO:0005737//cytoplasm;GO:0005829//cytosol;GO:0005886//plasma membrane;GO:0043231//intracellular membrane-bounded organelle	GO:0005096//GTPase activator activity;GO:0005547//phosphatidylinositol-3,4,5-trisphosphate binding;GO:1902936//phosphatidylinositol bisphosphate binding	GO:0043087//regulation of GTPase activity;GO:0043547//positive regulation of GTPase activity	--
ENSMUSG00000026043	28891	34933	38267	18240	20251	19157	400.121	470.251	438.955	230.473	247.711	283.625	436.442333333333	253.936333333333	-0.781324	3.67010166723322e-13	1.51143961910832e-10	Col3a1	collagen, type III, alpha 1 [Source:MGI Symbol;Acc:MGI:88453]	Human Diseases;Organismal Systems;Organismal Systems;Organismal Systems;Human Diseases;Human Diseases	Cardiovascular disease;Endocrine system;Immune system;Digestive system;Infectious disease: parasitic;Endocrine and metabolic disease	ko05415//Diabetic cardiomyopathy;ko04926//Relaxin signaling pathway;ko04611//Platelet activation;ko04974//Protein digestion and absorption;ko05146//Amoebiasis;ko04933//AGE-RAGE signaling pathway in diabetic complications	K19720;K19720;K19720;K19720;K19720;K19720	GO:0005576//extracellular region;GO:0005581//collagen trimer;GO:0005586//collagen type III trimer;GO:0005615//extracellular space;GO:0031012//extracellular matrix;GO:0062023//collagen-containing extracellular matrix	GO:0002020//protease binding;GO:0005178//integrin binding;GO:0005201//extracellular matrix structural constituent;GO:0005515//protein binding;GO:0030020//extracellular matrix structural constituent conferring tensile strength;GO:0046332//SMAD binding;GO:0046872//metal ion binding;GO:0048407//platelet-derived growth factor binding	GO:0001501//skeletal system development;GO:0001568//blood vessel development;GO:0001701//in utero embryonic development;GO:0001764//neuron migration;GO:0001894//tissue homeostasis;GO:0002062//chondrocyte differentiation;GO:0007160//cell-matrix adhesion;GO:0007179//transforming growth factor beta receptor signaling pathway;GO:0007229//integrin-mediated signaling pathway;GO:0007507//heart developme…	--
ENSMUSG00000022307	2303	2443	2827	4479	4793	4065	47.715	57.122	53.488	81.719	85.371	92.277	52.775	86.4556666666667	0.712105853672474	5.04498671298797e-13	1.96532173107958e-10	Oxr1	oxidation resistance 1 [Source:MGI Symbol;Acc:MGI:2179326]	-	-	-	-	GO:0005634//nucleus;GO:0005730//nucleolus;GO:0005739//mitochondrion	GO:0016491//oxidoreductase activity	GO:0006979//response to oxidative stress;GO:0007628//adult walking behavior;GO:0043524//negative regulation of neuron apoptotic process;GO:0051402//neuron apoptotic process;GO:0071447//cellular response to hydroperoxide;GO:1900408//negative regulation of cellular response to oxidative stress;GO:1902083//negative regulation of peptidyl-cysteine S-nitrosylation	--
ENSMUSG00000000693	2218	2552	2830	4345	4674	4284	41.659	46.649	43.993	74.546	77.644	84.707	44.1003333333333	78.9656666666667	0.840435962491402	5.05587348037017e-13	1.96532173107958e-10	Loxl3	lysyl oxidase-like 3 [Source:MGI Symbol;Acc:MGI:1337004]	-	-	-	-	GO:0005576//extracellular region;GO:0005615//extracellular space;GO:0005634//nucleus;GO:0005737//cytoplasm;GO:0016020//membrane;GO:0062023//collagen-containing extracellular matrix	GO:0001968//fibronectin binding;GO:0004720//protein-lysine 6-oxidase activity;GO:0005044//scavenger receptor activity;GO:0005507//copper ion binding;GO:0016491//oxidoreductase activity;GO:0016641//oxidoreductase activity, acting on the CH-NH2 group of donors, oxygen as acceptor;GO:0046872//metal ion binding	GO:0001837//epithelial to mesenchymal transition;GO:0006897//endocytosis;GO:0006954//inflammatory response;GO:0018057//peptidyl-lysine oxidation;GO:0021510//spinal cord development;GO:0030199//collagen fibril organization;GO:0030324//lung development;GO:0045892//negative regulation of transcription, DNA-templated;GO:0060021//roof of mouth development;GO:0061053//somite development;GO:1905590//fib…	--
ENSMUSG00000030717	480	431	492	911	1097	820	46.598	40.91	39.579	80.825	94.439	83.192	42.3623333333333	86.152	1.02410223298455	5.13014231994304e-13	1.96532173107958e-10	Nupr1	nuclear protein transcription regulator 1 [Source:MGI Symbol;Acc:MGI:1891834]	Human Diseases	Cancer: overview	ko05202//Transcriptional misregulation in cancer	K15626	GO:0005634//nucleus;GO:0005654//nucleoplasm;GO:0005737//cytoplasm;GO:0032993//protein-DNA complex;GO:0045171//intercellular bridge;GO:0048471//perinuclear region of cytoplasm	GO:0003677//DNA binding;GO:0003682//chromatin binding;GO:0003713//transcription coactivator activity;GO:0005515//protein binding;GO:0010698//acetyltransferase activator activity	GO:0002526//acute inflammatory response;GO:0006473//protein acetylation;GO:0008285//negative regulation of cell population proliferation;GO:0008584//male gonad development;GO:0009636//response to toxic substance;GO:0010506//regulation of autophagy;GO:0010507//negative regulation of autophagy;GO:0010667//negative regulation of cardiac muscle cell apoptotic process;GO:0031401//positive regulation o…	--
ENSMUSG00000038264	440	485	578	253	206	207	10.271	11.494	11.633	5.937	4.252	5.087	11.1326666666667	5.092	-1.12849	6.98054208965858e-13	2.58047721606048e-10	Sema7a	sema domain, immunoglobulin domain (Ig), and GPI membrane anchor, (semaphorin) 7A [Source:MGI Symbol;Acc:MGI:1306826]	Organismal Systems	Development and regeneration	ko04360//Axon guidance	K06529	GO:0005886//plasma membrane;GO:0009897//external side of plasma membrane;GO:0016020//membrane	GO:0005178//integrin binding;GO:0005515//protein binding;GO:0030215//semaphorin receptor binding;GO:0045499//chemorepellent activity	GO:0001755//neural crest cell migration;GO:0001934//positive regulation of protein phosphorylation;GO:0006468//protein phosphorylation;GO:0006954//inflammatory response;GO:0007229//integrin-mediated signaling pathway;GO:0007399//nervous system development;GO:0021988//olfactory lobe development;GO:0030154//cell differentiation;GO:0030335//positive regulation of cell migration;GO:0031175//neuron pr…	--
ENSMUSG00000001435	1476	1494	1713	895	919	798	28.717	28.274	28.484	18.872	17.029	17.728	28.4916666666667	17.8763333333333	-0.672489	7.04920018956605e-13	2.58047721606048e-10	Col18a1	collagen, type XVIII, alpha 1 [Source:MGI Symbol;Acc:MGI:88451]	Organismal Systems	Digestive system	ko04974//Protein digestion and absorption	K06823	GO:0005576//extracellular region;GO:0005581//collagen trimer;GO:0005604//basement membrane;GO:0005615//extracellular space;GO:0031012//extracellular matrix;GO:0062023//collagen-containing extracellular matrix	GO:0005201//extracellular matrix structural constituent;GO:0005515//protein binding;GO:0030020//extracellular matrix structural constituent conferring tensile strength;GO:0042802//identical protein binding;GO:0046872//metal ion binding	GO:0001501//skeletal system development;GO:0001525//angiogenesis;GO:0001886//endothelial cell morphogenesis;GO:0007155//cell adhesion;GO:0009410//response to xenobiotic stimulus;GO:0030198//extracellular matrix organization;GO:0030199//collagen fibril organization;GO:0030903//notochord development;GO:0043534//blood vessel endothelial cell migration;GO:0043536//positive regulation of blood vessel …	--
ENSMUSG00000000386	607	651	737	278	347	342	21.498	21.308	21.917	9.395	11.071	13.724	21.5743333333333	11.3966666666667	-0.920704	9.75918868624416e-13	3.48975251946605e-10	Mx1	MX dynamin-like GTPase 1 [Source:MGI Symbol;Acc:MGI:97243]	-	-	-	-	GO:0005634//nucleus	GO:0003924//GTPase activity;GO:0005515//protein binding;GO:0005525//GTP binding	GO:0009615//response to virus;GO:0045087//innate immune response	--
ENSMUSG00000066677	140	188	171	52	52	45	4.411	6.285	4.613	1.54	1.605	1.597	5.103	1.58066666666667	-1.69081	9.95680012231556e-13	3.48975251946605e-10	Ifi208	interferon activated gene 208 [Source:MGI Symbol;Acc:MGI:2442822]	-	-	-	-	GO:0005634//nucleus;GO:0005654//nucleoplasm;GO:0005730//nucleolus;GO:0005737//cytoplasm;GO:0005829//cytosol	GO:0003690//double-stranded DNA binding;GO:0042802//identical protein binding	GO:0000122//negative regulation of transcription by RNA polymerase II;GO:0002218//activation of innate immune response;GO:0030224//monocyte differentiation;GO:0032731//positive regulation of interleukin-1 beta production;GO:0035458//cellular response to interferon-beta;GO:0040029//regulation of gene expression, epigenetic;GO:0042149//cellular response to glucose starvation;GO:0043392//negative re…	--
ENSMUSG00000048126	11090	12068	14016	6814	7784	7028	157.293	152.281	161.723	91.291	109.207	112.363	157.099	104.287	-0.591115	1.79882692335255e-12	6.17334914758053e-10	Col6a3	collagen, type VI, alpha 3 [Source:MGI Symbol;Acc:MGI:88461]	Environmental Information Processing;Human Diseases;Cellular Processes;Organismal Systems;Environmental Information Processing	Signal transduction;Infectious disease: viral;Cellular community - eukaryotes;Digestive system;Signaling molecules and interaction	ko04151//PI3K-Akt signaling pathway;ko05165//Human papillomavirus infection;ko04510//Focal adhesion;ko04974//Protein digestion and absorption;ko04512//ECM-receptor interaction	K06238;K06238;K06238;K06238;K06238	GO:0005581//collagen trimer;GO:0005615//extracellular space;GO:0031012//extracellular matrix;GO:0042383//sarcolemma;GO:0062023//collagen-containing extracellular matrix;GO:0110165//cellular anatomical entity	GO:0004867//serine-type endopeptidase inhibitor activity;GO:0005515//protein binding;GO:0030020//extracellular matrix structural constituent conferring tensile strength	GO:0007155//cell adhesion;GO:0009749//response to glucose	--
ENSMUSG00000037321	1225	1478	1628	763	805	755	32.488	38.115	35.557	19.461	18.636	21.537	35.3866666666667	19.878	-0.832033	1.91871081585774e-12	6.450392504005e-10	Tap1	transporter 1, ATP-binding cassette, sub-family B (MDR/TAP) [Source:MGI Symbol;Acc:MGI:98483]	Human Diseases;Human Diseases;Human Diseases;Human Diseases;Cellular Processes;Organismal Systems;Environmental Information Processing;Human Diseases	Infectious disease: viral;Infectious disease: viral;Infectious disease: viral;Infectious disease: viral;Transport and catabolism;Immune system;Membrane transport;Immune disease	ko05168//Herpes simplex virus 1 infection;ko05163//Human cytomegalovirus infection;ko05170//Human immunodeficiency virus 1 infection;ko05169//Epstein-Barr virus infection;ko04145//Phagosome;ko04612//Antigen processing and presentation;ko02010//ABC transporters;ko05340//Primary immunodeficiency	K05653;K05653;K05653;K05653;K05653;K05653;K05653;K05653	GO:0005739//mitochondrion;GO:0005783//endoplasmic reticulum;GO:0005789//endoplasmic reticulum membrane;GO:0016020//membrane;GO:0030670//phagocytic vesicle membrane;GO:0034451//centriolar satellite;GO:0042824//MHC class I peptide loading complex;GO:0042825//TAP complex;GO:0043231//intracellular membrane-bounded organelle	GO:0000166//nucleotide binding;GO:0005524//ATP binding;GO:0015433//ABC-type peptide antigen transporter activity;GO:0016887//ATP hydrolysis activity;GO:0023029//MHC class Ib protein binding;GO:0042288//MHC class I protein binding;GO:0042605//peptide antigen binding;GO:0042626//ATPase-coupled transmembrane transporter activity;GO:0042803//protein homodimerization activity;GO:0043531//ADP binding;G…	GO:0002250//adaptive immune response;GO:0002376//immune system process;GO:0006952//defense response;GO:0015031//protein transport;GO:0015833//peptide transport;GO:0019885//antigen processing and presentation of endogenous peptide antigen via MHC class I;GO:0042270//protection from natural killer cell mediated cytotoxicity;GO:0046967//cytosol to endoplasmic reticulum transport;GO:0055085//transmem…	--
ENSMUSG00000070501	628	585	662	338	330	289	28.359	25.047	23.913	13.627	12.649	13.02	25.773	13.0986666666667	-0.976441	2.17509472242333e-12	7.1660670724959e-10	Ifi214	interferon activated gene 214 [Source:MGI Symbol;Acc:MGI:3584522]	-	-	-	-	-	-	GO:0002218//activation of innate immune response;GO:0035458//cellular response to interferon-beta	--
ENSMUSG00000026956	835	737	895	1907	1658	1325	19.189	16.483	17.025	40.033	33.694	32.059	17.5656666666667	35.262	1.0053559722092	3.11151276643905e-12	1.00501862355981e-09	Uap1l1	UDP-N-acteylglucosamine pyrophosphorylase 1-like 1 [Source:MGI Symbol;Acc:MGI:2443318]	Metabolism;Metabolism	Global and overview maps;Carbohydrate metabolism	ko01100//Metabolic pathways;ko00520//Amino sugar and nucleotide sugar metabolism	K00972;K00972	-	GO:0003977//UDP-N-acetylglucosamine diphosphorylase activity;GO:0016740//transferase activity;GO:0016779//nucleotidyltransferase activity;GO:0070569//uridylyltransferase activity	GO:0006048//UDP-N-acetylglucosamine biosynthetic process	--
ENSMUSG00000020100	1005	1044	1152	1953	2206	1671	15.165	15.132	14.316	26.767	29.765	26.31	14.871	27.614	0.892898218654572	5.38337476873408e-12	1.70539101087224e-09	Slc29a3	solute carrier family 29 (nucleoside transporters), member 3 [Source:MGI Symbol;Acc:MGI:1918529]	Human Diseases	Substance dependence	ko05034//Alcoholism	K15014	GO:0005764//lysosome;GO:0005765//lysosomal membrane;GO:0005768//endosome;GO:0005794//Golgi apparatus;GO:0005886//plasma membrane;GO:0016020//membrane;GO:0031902//late endosome membrane;GO:0043231//intracellular membrane-bounded organelle	GO:0005326//neurotransmitter transmembrane transporter activity;GO:0005337//nucleoside transmembrane transporter activity;GO:0008504//monoamine transmembrane transporter activity;GO:0015101//organic cation transmembrane transporter activity;GO:0015205//nucleobase transmembrane transporter activity;GO:0015208//guanine transmembrane transporter activity;GO:0015210//uracil transmembrane transporter …	GO:0006836//neurotransmitter transport;GO:0006837//serotonin transport;GO:0015851//nucleobase transport;GO:0015858//nucleoside transport;GO:0015861//cytidine transport;GO:0015862//uridine transport;GO:0015872//dopamine transport;GO:0015874//norepinephrine transport;GO:0032238//adenosine transport;GO:0035340//inosine transport;GO:1901642//nucleoside transmembrane transport;GO:1903716//guanine tran…	--
ENSMUSG00000036833	401	445	563	954	1000	846	7.133	7.553	8.594	15.015	15.204	15.122	7.76	15.1136666666667	0.961725151957591	1.06436329944541e-11	3.28136202487263e-09	Pnpla7	patatin-like phospholipase domain containing 7 [Source:MGI Symbol;Acc:MGI:2385325]	Metabolism	Lipid metabolism	ko00564//Glycerophospholipid metabolism	K14676	GO:0005634//nucleus;GO:0005739//mitochondrion;GO:0005783//endoplasmic reticulum;GO:0005789//endoplasmic reticulum membrane;GO:0005811//lipid droplet;GO:0016020//membrane;GO:0110165//cellular anatomical entity	GO:0004622//lysophospholipase activity;GO:0016787//hydrolase activity;GO:0102545//phosphatidyl phospholipase B activity	GO:0006629//lipid metabolic process;GO:0016042//lipid catabolic process;GO:0034638//phosphatidylcholine catabolic process	--
ENSMUSG00000050370	315	305	328	158	134	122	17.479	16.47	15.065	8.009	6.575	7.127	16.338	7.237	-1.17477	1.0756604707286e-11	3.28136202487263e-09	Ch25h	cholesterol 25-hydroxylase [Source:MGI Symbol;Acc:MGI:1333869]	Metabolism	Lipid metabolism	ko00120//Primary bile acid biosynthesis	K10223	GO:0005783//endoplasmic reticulum;GO:0005789//endoplasmic reticulum membrane;GO:0016020//membrane	GO:0000254//C-4 methylsterol oxidase activity;GO:0001567//cholesterol 25-hydroxylase activity;GO:0004497//monooxygenase activity;GO:0005506//iron ion binding;GO:0008395//steroid hydroxylase activity;GO:0016491//oxidoreductase activity;GO:0046872//metal ion binding	GO:0006629//lipid metabolic process;GO:0006694//steroid biosynthetic process;GO:0008202//steroid metabolic process;GO:0008203//cholesterol metabolic process;GO:0008610//lipid biosynthetic process;GO:0016126//sterol biosynthetic process;GO:0034340//response to type I interferon;GO:0035754//B cell chemotaxis;GO:0090206//negative regulation of cholesterol metabolic process;GO:1903914//negative regul…	--
ENSMUSG00000045441	581	703	729	364	288	346	5.362	6.314	5.569	3.069	2.351	3.362	5.74833333333333	2.92733333333333	-0.973557	1.17532946466096e-11	3.52021859479272e-09	Gprin3	GPRIN family member 3 [Source:MGI Symbol;Acc:MGI:1924785]	-	-	-	-	GO:0005886//plasma membrane	GO:0003674//molecular_function	GO:0031175//neuron projection development	--
ENSMUSG00000071637	933	710	823	1974	1690	1329	19.164	14.196	13.993	37.049	30.703	28.747	15.7843333333333	32.1663333333333	1.02705816306466	1.31830234870877e-11	3.84309799157292e-09	Cebpd	CCAAT/enhancer binding protein (C/EBP), delta [Source:MGI Symbol;Acc:MGI:103573]	-	-	-	-	GO:0005634//nucleus;GO:0005654//nucleoplasm;GO:0090575//RNA polymerase II transcription regulator complex	GO:0000976//transcription cis-regulatory region binding;GO:0000978//RNA polymerase II cis-regulatory region sequence-specific DNA binding;GO:0000981//DNA-binding transcription factor activity, RNA polymerase II-specific;GO:0001228//DNA-binding transcription activator activity, RNA polymerase II-specific;GO:0003677//DNA binding;GO:0003700//DNA-binding transcription factor activity;GO:0005515//prot…	GO:0002244//hematopoietic progenitor cell differentiation;GO:0006351//transcription, DNA-templated;GO:0006355//regulation of transcription, DNA-templated;GO:0006357//regulation of transcription by RNA polymerase II;GO:0045444//fat cell differentiation;GO:0045595//regulation of cell differentiation;GO:0045669//positive regulation of osteoblast differentiation;GO:0045892//negative regulation of tra…	TF_bZIP
ENSMUSG00000028036	498	610	639	277	304	291	9.866	11.105	10.283	5.549	4.925	6.948	10.418	5.80733333333333	-0.843131	1.32979169258579e-11	3.84309799157292e-09	Ptgfr	prostaglandin F receptor [Source:MGI Symbol;Acc:MGI:97796]	Environmental Information Processing;Environmental Information Processing;Environmental Information Processing	Signaling molecules and interaction;Signal transduction;Signal transduction	ko04080//Neuroactive ligand-receptor interaction;ko04020//Calcium signaling pathway;ko04072//Phospholipase D signaling pathway	K04262;K04262;K04262	GO:0005576//extracellular region;GO:0005737//cytoplasm;GO:0005886//plasma membrane;GO:0016020//membrane	GO:0004930//G protein-coupled receptor activity;GO:0004955//prostaglandin receptor activity;GO:0004958//prostaglandin F receptor activity	GO:0006954//inflammatory response;GO:0007165//signal transduction;GO:0007186//G protein-coupled receptor signaling pathway;GO:0007189//adenylate cyclase-activating G protein-coupled receptor signaling pathway;GO:0007204//positive regulation of cytosolic calcium ion concentration;GO:0008284//positive regulation of cell population proliferation;GO:0010628//positive regulation of gene expression;GO:…	--
ENSMUSG00000027996	302	308	314	151	129	133	11.604	11.517	9.987	5.3	4.383	5.38	11.036	5.021	-1.13617	1.36550591018895e-11	3.8782722169901e-09	Sfrp2	secreted frizzled-related protein 2 [Source:MGI Symbol;Acc:MGI:108078]	Environmental Information Processing	Signal transduction	ko04310//Wnt signaling pathway	K02176	GO:0005576//extracellular region;GO:0005615//extracellular space	GO:0005515//protein binding;GO:0008047//enzyme activator activity;GO:0017147//Wnt-protein binding;GO:0048018//receptor ligand activity;GO:0061133//endopeptidase activator activity	GO:0001569//branching involved in blood vessel morphogenesis;GO:0001756//somitogenesis;GO:0001843//neural tube closure;GO:0002063//chondrocyte development;GO:0003151//outflow tract morphogenesis;GO:0003214//cardiac left ventricle morphogenesis;GO:0003402//planar cell polarity pathway involved in axis elongation;GO:0006915//apoptotic process;GO:0007501//mesodermal cell fate specification;GO:000758…	--
ENSMUSG00000001119	4603	5685	6117	2941	3362	3111	86.403	103.855	95.043	50.431	55.808	61.485	95.1003333333334	55.908	-0.766396	1.97619930360765e-11	5.51761544547947e-09	Col6a1	collagen, type VI, alpha 1 [Source:MGI Symbol;Acc:MGI:88459]	Environmental Information Processing;Human Diseases;Cellular Processes;Organismal Systems;Environmental Information Processing	Signal transduction;Infectious disease: viral;Cellular community - eukaryotes;Digestive system;Signaling molecules and interaction	ko04151//PI3K-Akt signaling pathway;ko05165//Human papillomavirus infection;ko04510//Focal adhesion;ko04974//Protein digestion and absorption;ko04512//ECM-receptor interaction	K06238;K06238;K06238;K06238;K06238	GO:0005576//extracellular region;GO:0005581//collagen trimer;GO:0005615//extracellular space;GO:0031012//extracellular matrix;GO:0032991//protein-containing complex;GO:0042383//sarcolemma;GO:0062023//collagen-containing extracellular matrix;GO:0110165//cellular anatomical entity	GO:0005518//collagen binding;GO:0030020//extracellular matrix structural constituent conferring tensile strength;GO:0048407//platelet-derived growth factor binding	GO:0007155//cell adhesion;GO:0035987//endodermal cell differentiation;GO:0071230//cellular response to amino acid stimulus	--
ENSMUSG00000061436	1170	1084	1338	2155	2419	1867	13.265	12.579	12.597	21.413	24.357	21.962	12.8136666666667	22.5773333333333	0.817191729776107	3.59173235169177e-11	9.86110117156976e-09	Hipk2	homeodomain interacting protein kinase 2 [Source:MGI Symbol;Acc:MGI:1314872]	Cellular Processes	Cell growth and death	ko04218//Cellular senescence	K08826	GO:0005634//nucleus;GO:0005654//nucleoplasm;GO:0005737//cytoplasm;GO:0010494//cytoplasmic stress granule;GO:0016604//nuclear body;GO:0016605//PML body;GO:0090575//RNA polymerase II transcription regulator complex	GO:0000166//nucleotide binding;GO:0003713//transcription coactivator activity;GO:0003714//transcription corepressor activity;GO:0004672//protein kinase activity;GO:0004674//protein serine/threonine kinase activity;GO:0004713//protein tyrosine kinase activity;GO:0005515//protein binding;GO:0005524//ATP binding;GO:0016301//kinase activity;GO:0016740//transferase activity;GO:0046332//SMAD binding;GO…	GO:0000122//negative regulation of transcription by RNA polymerase II;GO:0001934//positive regulation of protein phosphorylation;GO:0006468//protein phosphorylation;GO:0006915//apoptotic process;GO:0006974//cellular response to DNA damage stimulus;GO:0006978//DNA damage response, signal transduction by p53 class mediator resulting in transcription of p21 class mediator;GO:0007179//transforming gr…	--
ENSMUSG00000040026	1161	1130	1225	2718	2070	1836	160.374	152.17	140.101	343.528	252.948	267.337	150.881666666667	287.937666666667	0.932339010414748	4.28270334433558e-11	1.15654052772525e-08	Saa3	serum amyloid A 3 [Source:MGI Symbol;Acc:MGI:98223]	-	-	-	-	GO:0005576//extracellular region;GO:0005615//extracellular space;GO:0034364//high-density lipoprotein particle	GO:0035662//Toll-like receptor 4 binding;GO:0042056//chemoattractant activity	GO:0006953//acute-phase response;GO:0007252//I-kappaB phosphorylation;GO:0009617//response to bacterium;GO:0035634//response to stilbenoid;GO:0050918//positive chemotaxis;GO:0060326//cell chemotaxis;GO:0071347//cellular response to interleukin-1	--
ENSMUSG00000002847	660	751	960	1540	1510	1409	25.732	28.495	30.981	54.847	52.061	57.838	28.4026666666667	54.9153333333333	0.951182643783488	4.46929775689506e-11	1.18746357982794e-08	Pla1a	phospholipase A1 member A [Source:MGI Symbol;Acc:MGI:1934677]	Environmental Information Processing;Metabolism	Signal transduction;Lipid metabolism	ko04014//Ras signaling pathway;ko00564//Glycerophospholipid metabolism	K13618;K13618	GO:0002080//acrosomal membrane;GO:0005576//extracellular region;GO:0005615//extracellular space	GO:0008970//phospholipase A1 activity;GO:0016298//lipase activity;GO:0016787//hydrolase activity;GO:0052689//carboxylic ester hydrolase activity	GO:0006629//lipid metabolic process;GO:0016042//lipid catabolic process	--
ENSMUSG00000028654	10	10	11	66	82	58	0.22	0.227	0.213	1.409	2.325	1.405	0.22	1.713	2.96094972255934	5.03078291340496e-11	1.31542995130984e-08	Mycl	v-myc avian myelocytomatosis viral oncogene lung carcinoma derived [Source:MGI Symbol;Acc:MGI:96799]	-	-	-	-	GO:0005634//nucleus;GO:0005654//nucleoplasm;GO:0005694//chromosome	GO:0000978//RNA polymerase II cis-regulatory region sequence-specific DNA binding;GO:0000981//DNA-binding transcription factor activity, RNA polymerase II-specific;GO:0003677//DNA binding;GO:0003700//DNA-binding transcription factor activity;GO:0005515//protein binding;GO:0046983//protein dimerization activity	GO:0006355//regulation of transcription, DNA-templated;GO:0006357//regulation of transcription by RNA polymerase II;GO:0045607//regulation of inner ear auditory receptor cell differentiation	bHLH
ENSMUSG00000034295	159	218	247	454	489	432	2.458	3.271	3.164	6.397	6.688	7.048	2.96433333333333	6.711	1.17882007219107	5.24386572435439e-11	1.34972187620765e-08	Fhod3	formin homology 2 domain containing 3 [Source:MGI Symbol;Acc:MGI:1925847]	-	-	-	-	GO:0005737//cytoplasm;GO:0005856//cytoskeleton;GO:0005865//striated muscle thin filament;GO:0030018//Z disc	GO:0003779//actin binding;GO:0051015//actin filament binding	GO:0030837//negative regulation of actin filament polymerization;GO:0030866//cortical actin cytoskeleton organization;GO:0045214//sarcomere organization;GO:0055003//cardiac myofibril assembly	--
ENSMUSG00000026463	524	653	784	287	292	352	5.14	6.186	6.451	2.503	2.546	3.495	5.92566666666667	2.848	-1.05703	9.24742581650161e-11	2.34358223808048e-08	Atp2b4	ATPase, Ca++ transporting, plasma membrane 4 [Source:MGI Symbol;Acc:MGI:88111]	Environmental Information Processing;Environmental Information Processing;Environmental Information Processing;Organismal Systems;Organismal Systems;Organismal Systems;Organismal Systems;Organismal Systems;Organismal Systems	Signal transduction;Signal transduction;Signal transduction;Circulatory system;Digestive system;Endocrine system;Digestive system;Excretory system;Digestive system	ko04020//Calcium signaling pathway;ko04024//cAMP signaling pathway;ko04022//cGMP-PKG signaling pathway;ko04261//Adrenergic signaling in cardiomyocytes;ko04972//Pancreatic secretion;ko04925//Aldosterone synthesis and secretion;ko04970//Salivary secretion;ko04961//Endocrine and other factor-regulated calcium reabsorption;ko04978//Mineral absorption	K05850;K05850;K05850;K05850;K05850;K05850;K05850;K05850;K05850	GO:0005886//plasma membrane;GO:0005929//cilium;GO:0016020//membrane;GO:0016323//basolateral plasma membrane;GO:0030018//Z disc;GO:0030315//T-tubule;GO:0031514//motile cilium;GO:0032991//protein-containing complex;GO:0036126//sperm flagellum;GO:0042383//sarcolemma;GO:0042995//cell projection;GO:0043005//neuron projection;GO:0043231//intracellular membrane-bounded organelle;GO:0045121//membrane raf…	GO:0000166//nucleotide binding;GO:0005215//transporter activity;GO:0005388//P-type calcium transporter activity;GO:0005515//protein binding;GO:0005516//calmodulin binding;GO:0005524//ATP binding;GO:0015085//calcium ion transmembrane transporter activity;GO:0016887//ATP hydrolysis activity;GO:0017080//sodium channel regulator activity;GO:0019901//protein kinase binding;GO:0030165//PDZ domain bindi…	GO:0003407//neural retina development;GO:0006357//regulation of transcription by RNA polymerase II;GO:0006811//ion transport;GO:0006816//calcium ion transport;GO:0006874//cellular calcium ion homeostasis;GO:0007283//spermatogenesis;GO:0010629//negative regulation of gene expression;GO:0010751//negative regulation of nitric oxide mediated signal transduction;GO:0014832//urinary bladder smooth musc…	--
ENSMUSG00000032372	1238	1079	1266	2303	2186	1786	51.207	43.42	42.723	86.572	79.676	77.164	45.7833333333333	81.1373333333333	0.825543383002466	9.70496859142929e-11	2.42227193343356e-08	Plscr2	phospholipid scramblase 2 [Source:MGI Symbol;Acc:MGI:1270860]	-	-	-	-	GO:0005634//nucleus;GO:0005654//nucleoplasm;GO:0005730//nucleolus;GO:0005737//cytoplasm;GO:0005783//endoplasmic reticulum;GO:0005794//Golgi apparatus;GO:0005829//cytosol;GO:0005886//plasma membrane;GO:0016020//membrane;GO:0043231//intracellular membrane-bounded organelle;GO:0045121//membrane raft;GO:0048471//perinuclear region of cytoplasm;GO:0062023//collagen-containing extracellular matrix	GO:0000287//magnesium ion binding;GO:0001228//DNA-binding transcription activator activity, RNA polymerase II-specific;GO:0001618//virus receptor activity;GO:0004518//nuclease activity;GO:0005154//epidermal growth factor receptor binding;GO:0005509//calcium ion binding;GO:0008270//zinc ion binding;GO:0017124//SH3 domain binding;GO:0017128//phospholipid scramblase activity;GO:0019899//enzyme bindi…	GO:0006955//immune response;GO:0017121//plasma membrane phospholipid scrambling;GO:0033003//regulation of mast cell activation;GO:0045944//positive regulation of transcription by RNA polymerase II;GO:0046718//viral entry into host cell;GO:0060368//regulation of Fc receptor mediated stimulatory signaling pathway;GO:0070782//phosphatidylserine exposure on apoptotic cell surface;GO:0071222//cellular…	--
ENSMUSG00000028494	3691	3768	4677	7336	7467	6108	158.835	158.292	163.053	289.305	285.447	271.951	160.06	282.234333333333	0.818280685704215	1.10873222392376e-10	2.72599192905912e-08	Plin2	perilipin 2 [Source:MGI Symbol;Acc:MGI:87920]	Organismal Systems	Endocrine system	ko03320//PPAR signaling pathway	K17284	GO:0005634//nucleus;GO:0005737//cytoplasm;GO:0005811//lipid droplet;GO:0005829//cytosol;GO:0005886//plasma membrane;GO:0016020//membrane	GO:0005515//protein binding	GO:0009410//response to xenobiotic stimulus;GO:0010890//positive regulation of sequestering of triglyceride;GO:0014070//response to organic cyclic compound;GO:0015909//long-chain fatty acid transport;GO:0019915//lipid storage;GO:0042149//cellular response to glucose starvation;GO:1905691//lipid droplet disassembly	--
ENSMUSG00000060429	150	182	209	351	465	387	2.347	2.771	2.707	5.017	6.434	6.375	2.60833333333333	5.942	1.18782035384923	1.14452057163484e-10	2.77260108478539e-08	Sntb1	syntrophin, basic 1 [Source:MGI Symbol;Acc:MGI:101781]	-	-	-	-	GO:0005737//cytoplasm;GO:0005856//cytoskeleton;GO:0005886//plasma membrane;GO:0016010//dystrophin-associated glycoprotein complex;GO:0016020//membrane;GO:0032991//protein-containing complex;GO:0042383//sarcolemma;GO:0045202//synapse;GO:0070161//anchoring junction	GO:0003779//actin binding;GO:0005198//structural molecule activity;GO:0005515//protein binding;GO:0005516//calmodulin binding;GO:0030165//PDZ domain binding	-	--
ENSMUSG00000029322	656	823	829	1333	1351	1295	67.868	82.821	70.987	125.977	123.594	141.008	73.892	130.193	0.817161799221843	1.9356441096635e-10	4.62113991572272e-08	Plac8	placenta-specific 8 [Source:MGI Symbol;Acc:MGI:2445289]	-	-	-	-	GO:0005634//nucleus	GO:0003682//chromatin binding;GO:0005515//protein binding	GO:0006366//transcription by RNA polymerase II;GO:0008284//positive regulation of cell population proliferation;GO:0009409//response to cold;GO:0040015//negative regulation of multicellular organism growth;GO:0042742//defense response to bacterium;GO:0043066//negative regulation of apoptotic process;GO:0045944//positive regulation of transcription by RNA polymerase II;GO:0050873//brown fat cell d…	--
ENSMUSG00000026958	412	447	469	1077	883	697	18.851	19.905	17.763	45.017	35.729	33.578	18.8396666666667	38.108	1.01632045467723	2.00511799336317e-10	4.71861552923879e-08	Dpp7	dipeptidylpeptidase 7 [Source:MGI Symbol;Acc:MGI:1933213]	-	-	-	-	GO:0005576//extracellular region;GO:0005764//lysosome;GO:0005794//Golgi apparatus;GO:0005829//cytosol;GO:0031410//cytoplasmic vesicle;GO:0031982//vesicle;GO:0043231//intracellular membrane-bounded organelle	GO:0004177//aminopeptidase activity;GO:0008233//peptidase activity;GO:0008236//serine-type peptidase activity;GO:0008239//dipeptidyl-peptidase activity;GO:0016787//hydrolase activity	GO:0006508//proteolysis;GO:0030163//protein catabolic process;GO:1905146//lysosomal protein catabolic process	--
ENSMUSG00000046318	311	260	341	641	657	511	3.834	3.028	3.327	7.385	7.73	6.672	3.39633333333333	7.26233333333333	1.09645509058854	3.18141495236833e-10	7.38133077610753e-08	Ccbe1	collagen and calcium binding EGF domains 1 [Source:MGI Symbol;Acc:MGI:2445053]	-	-	-	-	GO:0005576//extracellular region;GO:0005581//collagen trimer;GO:0005615//extracellular space;GO:0031012//extracellular matrix	GO:0002020//protease binding;GO:0005509//calcium ion binding;GO:0005518//collagen binding	GO:0001525//angiogenesis;GO:0001945//lymph vessel development;GO:0001946//lymphangiogenesis;GO:0002040//sprouting angiogenesis;GO:0003016//respiratory system process;GO:0007585//respiratory gaseous exchange by respiratory system;GO:0010575//positive regulation of vascular endothelial growth factor production;GO:0010595//positive regulation of endothelial cell migration;GO:0010954//positive regula…	--
ENSMUSG00000003949	299	311	353	592	691	543	4.079	4.129	3.986	7.377	8.335	8.153	4.06466666666667	7.955	0.968724885283096	4.01626946397179e-10	9.18888984444547e-08	Hlf	hepatic leukemia factor [Source:MGI Symbol;Acc:MGI:96108]	-	-	-	-	GO:0005634//nucleus;GO:0005654//nucleoplasm;GO:0090575//RNA polymerase II transcription regulator complex	GO:0000978//RNA polymerase II cis-regulatory region sequence-specific DNA binding;GO:0000981//DNA-binding transcription factor activity, RNA polymerase II-specific;GO:0001228//DNA-binding transcription activator activity, RNA polymerase II-specific;GO:0003677//DNA binding;GO:0003700//DNA-binding transcription factor activity;GO:0043565//sequence-specific DNA binding;GO:1990837//sequence-specific …	GO:0006355//regulation of transcription, DNA-templated;GO:0006357//regulation of transcription by RNA polymerase II;GO:0035914//skeletal muscle cell differentiation;GO:0045944//positive regulation of transcription by RNA polymerase II;GO:0048511//rhythmic process	TF_bZIP
ENSMUSG00000031519	2380	2268	2789	4549	4387	3620	115.623	107.209	112.095	201.801	188.474	185.129	111.642333333333	191.801333333333	0.780728567215019	4.35859917932914e-10	9.8355074357656e-08	Asb5	ankyrin repeat and SOCs box-containing 5 [Source:MGI Symbol;Acc:MGI:1923544]	-	-	-	-	GO:0005575//cellular_component;GO:0016020//membrane	GO:0003674//molecular_function;GO:0005515//protein binding	GO:0016567//protein ubiquitination;GO:0035556//intracellular signal transduction;GO:0045732//positive regulation of protein catabolic process	--
ENSMUSG00000055980	3060	2919	3590	1926	2085	1625	25.755	23.91	25.011	14.808	15.519	14.4	24.892	14.909	-0.739499	6.38370885992073e-10	1.41338704697086e-07	Irs1	insulin receptor substrate 1 [Source:MGI Symbol;Acc:MGI:99454]	Human Diseases;Environmental Information Processing;Human Diseases;Environmental Information Processing;Human Diseases;Environmental Information Processing;Human Diseases;Cellular Processes;Organismal Systems;Environmental Information Processing;Environmental Information Processing;Organismal Systems;Organismal Systems;Human Diseases;Organismal Systems;Organismal Systems;Organismal Systems;Organi…	Neurodegenerative disease;Signal transduction;Cardiovascular disease;Signal transduction;Cancer: overview;Signal transduction;Endocrine and metabolic disease;Transport and catabolism;Endocrine system;Signal transduction;Signal transduction;Nervous system;Endocrine system;Endocrine and metabolic disease;Aging;Endocrine system;Aging;Endocrine system;Endocrine and metabolic disease;Excretory system	ko05010//Alzheimer disease;ko04151//PI3K-Akt signaling pathway;ko05415//Diabetic cardiomyopathy;ko04022//cGMP-PKG signaling pathway;ko05206//MicroRNAs in cancer;ko04150//mTOR signaling pathway;ko04932//Non-alcoholic fatty liver disease;ko04140//Autophagy - animal;ko04910//Insulin signaling pathway;ko04068//FoxO signaling pathway;ko04152//AMPK signaling pathway;ko04722//Neurotrophin signaling path…	K16172;K16172;K16172;K16172;K16172;K16172;K16172;K16172;K16172;K16172;K16172;K16172;K16172;K16172;K16172;K16172;K16172;K16172;K16172;K16172	GO:0005654//nucleoplasm;GO:0005829//cytosol;GO:0005886//plasma membrane;GO:0005901//caveola	GO:0001784//phosphotyrosine residue binding;GO:0005158//insulin receptor binding;GO:0005159//insulin-like growth factor receptor binding;GO:0030159//signaling receptor complex adaptor activity;GO:0043548//phosphatidylinositol 3-kinase binding	GO:0007165//signal transduction;GO:0008286//insulin receptor signaling pathway;GO:0010907//positive regulation of glucose metabolic process;GO:0014065//phosphatidylinositol 3-kinase signaling;GO:0032000//positive regulation of fatty acid beta-oxidation;GO:0032868//response to insulin;GO:0032869//cellular response to insulin stimulus;GO:0045725//positive regulation of glycogen biosynthetic process…	--
ENSMUSG00000029859	452	424	488	251	235	240	10.65	9.703	9.492	5.398	4.895	5.942	9.94833333333333	5.41166666666667	-0.878382	6.43501660431098e-10	1.41338704697086e-07	Epha1	Eph receptor A1 [Source:MGI Symbol;Acc:MGI:107381]	Organismal Systems	Development and regeneration	ko04360//Axon guidance	K05102	GO:0005886//plasma membrane;GO:0016020//membrane;GO:0043235//receptor complex	GO:0000166//nucleotide binding;GO:0001968//fibronectin binding;GO:0004672//protein kinase activity;GO:0004713//protein tyrosine kinase activity;GO:0004714//transmembrane receptor protein tyrosine kinase activity;GO:0005003//ephrin receptor activity;GO:0005005//transmembrane-ephrin receptor activity;GO:0005515//protein binding;GO:0005524//ATP binding;GO:0016301//kinase activity;GO:0016740//transfe…	GO:0001525//angiogenesis;GO:0001954//positive regulation of cell-matrix adhesion;GO:0006468//protein phosphorylation;GO:0006469//negative regulation of protein kinase activity;GO:0007155//cell adhesion;GO:0007166//cell surface receptor signaling pathway;GO:0007169//transmembrane receptor protein tyrosine kinase signaling pathway;GO:0008284//positive regulation of cell population proliferation;GO:…	--
ENSMUSG00000022103	133	146	170	37	61	50	3.415	3.993	3.317	0.812	1.196	1.342	3.575	1.11666666666667	-1.67874	7.14956434491675e-10	1.54966807176071e-07	Gfra2	glial cell line derived neurotrophic factor family receptor alpha 2 [Source:MGI Symbol;Acc:MGI:1195462]	-	-	-	-	GO:0005886//plasma membrane;GO:0009897//external side of plasma membrane;GO:0016020//membrane;GO:0043235//receptor complex	GO:0016167//glial cell-derived neurotrophic factor receptor activity;GO:0038023//signaling receptor activity	GO:0007166//cell surface receptor signaling pathway;GO:0007169//transmembrane receptor protein tyrosine kinase signaling pathway;GO:0007399//nervous system development;GO:0031953//negative regulation of protein autophosphorylation;GO:0035860//glial cell-derived neurotrophic factor receptor signaling pathway	--
ENSMUSG00000022358	1117	1228	1164	1811	1967	1756	12.324	13.185	10.63	18.251	19.19	20.397	12.0463333333333	19.2793333333333	0.678461079674967	8.08870407833981e-10	1.73045743224015e-07	Fbxo32	F-box protein 32 [Source:MGI Symbol;Acc:MGI:1914981]	Environmental Information Processing	Signal transduction	ko04068//FoxO signaling pathway	K10305	GO:0005634//nucleus;GO:0005654//nucleoplasm;GO:0005737//cytoplasm;GO:0005829//cytosol;GO:0019005//SCF ubiquitin ligase complex;GO:0030018//Z disc	GO:0005515//protein binding	GO:0010614//negative regulation of cardiac muscle hypertrophy;GO:0010666//positive regulation of cardiac muscle cell apoptotic process;GO:0014878//response to electrical stimulus involved in regulation of muscle adaptation;GO:0014889//muscle atrophy;GO:0014894//response to denervation involved in regulation of muscle adaptation;GO:0016567//protein ubiquitination;GO:0071549//cellular response to d…	--
ENSMUSG00000038301	468	456	550	889	942	774	15.911	14.474	15.496	30.585	29.597	29.372	15.2936666666667	29.8513333333333	0.964861036784504	1.15866379293514e-09	2.44700880269494e-07	Snx10	sorting nexin 10 [Source:MGI Symbol;Acc:MGI:1919232]	-	-	-	-	GO:0005634//nucleus;GO:0005737//cytoplasm;GO:0005768//endosome;GO:0005783//endoplasmic reticulum;GO:0005813//centrosome;GO:0005815//microtubule organizing center;GO:0005856//cytoskeleton;GO:0010008//endosome membrane;GO:0016020//membrane;GO:0030141//secretory granule;GO:0031313//extrinsic component of endosome membrane;GO:0090651//apical cytoplasm	GO:0005545//1-phosphatidylinositol binding;GO:0008289//lipid binding;GO:0035091//phosphatidylinositol binding;GO:0051117//ATPase binding;GO:1901981//phosphatidylinositol phosphate binding	GO:0001696//gastric acid secretion;GO:0006886//intracellular protein transport;GO:0006897//endocytosis;GO:0007032//endosome organization;GO:0015031//protein transport;GO:0016050//vesicle organization;GO:0019725//cellular homeostasis;GO:0030030//cell projection organization;GO:0030316//osteoclast differentiation;GO:0035630//bone mineralization involved in bone maturation;GO:0044691//tooth eruption…	--
ENSMUSG00000031765	2661	2402	2697	4219	4108	3677	371.63	327.441	312.183	537.559	507.278	541.778	337.084666666667	528.871666666667	0.649806684307085	1.31668812140169e-09	2.74554473719622e-07	Mt1	metallothionein 1 [Source:MGI Symbol;Acc:MGI:97171]	Organismal Systems	Digestive system	ko04978//Mineral absorption	K14739	GO:0005634//nucleus;GO:0005737//cytoplasm;GO:0005764//lysosome;GO:0005829//cytosol	GO:0005507//copper ion binding;GO:0008270//zinc ion binding;GO:0046872//metal ion binding	GO:0006882//cellular zinc ion homeostasis;GO:0007263//nitric oxide mediated signal transduction;GO:0010273//detoxification of copper ion;GO:0030003//cellular cation homeostasis;GO:0043524//negative regulation of neuron apoptotic process;GO:0045926//negative regulation of growth;GO:0071247//cellular response to chromate;GO:0071280//cellular response to copper ion;GO:0071294//cellular response to z…	--
ENSMUSG00000062901	469	477	566	940	912	794	7.523	5.627	7.048	12.117	10.001	10.79	6.73266666666667	10.9693333333333	0.704225903808751	1.35637245002261e-09	2.7929404211528e-07	Klhl24	kelch-like 24 [Source:MGI Symbol;Acc:MGI:1923035]	-	-	-	-	GO:0005737//cytoplasm;GO:0005912//adherens junction;GO:0030057//desmosome;GO:0030424//axon;GO:0031463//Cul3-RING ubiquitin ligase complex;GO:0042995//cell projection;GO:0043204//perikaryon;GO:0070161//anchoring junction	GO:0005515//protein binding	GO:0016567//protein ubiquitination;GO:0045109//intermediate filament organization;GO:0051865//protein autoubiquitination;GO:2000312//regulation of kainate selective glutamate receptor activity	--
ENSMUSG00000022419	401	492	497	227	255	244	3.611	4.312	3.704	1.867	2.031	2.313	3.87566666666667	2.07033333333333	-0.904581	1.39224470841746e-09	2.80445937025451e-07	Deptor	DEP domain containing MTOR-interacting protein [Source:MGI Symbol;Acc:MGI:2146322]	Environmental Information Processing;Cellular Processes	Signal transduction;Transport and catabolism	ko04150//mTOR signaling pathway;ko04140//Autophagy - animal	K20402;K20402	-	GO:0005515//protein binding	GO:0006469//negative regulation of protein kinase activity;GO:0007165//signal transduction;GO:0032007//negative regulation of TOR signaling;GO:0035556//intracellular signal transduction;GO:0045792//negative regulation of cell size;GO:1903940//negative regulation of TORC2 signaling;GO:1904262//negative regulation of TORC1 signaling;GO:2001236//regulation of extrinsic apoptotic signaling pathway	--
ENSMUSG00000057604	526	547	681	1158	1145	905	23.4	23.682	25.077	47.059	45.045	42.389	24.053	44.831	0.898279835762522	1.39601571274734e-09	2.80445937025451e-07	Lmcd1	LIM and cysteine-rich domains 1 [Source:MGI Symbol;Acc:MGI:1353635]	-	-	-	-	GO:0005634//nucleus;GO:0005737//cytoplasm	GO:0003714//transcription corepressor activity;GO:0005515//protein binding;GO:0008270//zinc ion binding;GO:0046872//metal ion binding	GO:0000122//negative regulation of transcription by RNA polymerase II;GO:0010611//regulation of cardiac muscle hypertrophy;GO:0070886//positive regulation of calcineurin-NFAT signaling cascade	--
ENSMUSG00000097789	2136	2151	2545	1404	1511	1299	23.301	22.836	22.98	13.991	14.576	14.92	23.039	14.4956666666667	-0.668456	1.53578116129985e-09	3.04806302049306e-07	Ctxnd1	cortexin domain containing 1 [Source:MGI Symbol;Acc:MGI:3780284]	-	-	-	-	GO:0016020//membrane	-	-	--
ENSMUSG00000015850	690	706	890	429	440	401	13.612	13.544	14.524	7.671	7.715	8.822	13.8933333333333	8.06933333333333	-0.783871	1.76444084710703e-09	3.46019453266597e-07	Adamtsl4	ADAMTS-like 4 [Source:MGI Symbol;Acc:MGI:2389008]	-	-	-	-	GO:0005576//extracellular region;GO:0005614//interstitial matrix;GO:0031012//extracellular matrix	GO:0002020//protease binding;GO:0042802//identical protein binding	GO:0002064//epithelial cell development;GO:0006915//apoptotic process;GO:0030198//extracellular matrix organization;GO:0043065//positive regulation of apoptotic process;GO:0070285//pigment cell development	--
ENSMUSG00000020689	622	715	797	358	402	421	8.276	9.259	8.778	4.351	4.73	5.898	8.771	4.993	-0.812834	1.83050596203268e-09	3.54752055441933e-07	Itgb3	integrin beta 3 [Source:MGI Symbol;Acc:MGI:96612]	Human Diseases;Environmental Information Processing;Human Diseases;Human Diseases;Cellular Processes;Environmental Information Processing;Human Diseases;Cellular Processes;Organismal Systems;Cellular Processes;Human Diseases;Human Diseases;Organismal Systems;Organismal Systems;Organismal Systems;Human Diseases;Organismal Systems;Human Diseases;Environmental Information Processing;Human Diseases	Infectious disease: viral;Signal transduction;Infectious disease: viral;Infectious disease: viral;Cell motility;Signal transduction;Cancer: overview;Cellular community - eukaryotes;Immune system;Transport and catabolism;Cancer: overview;Cardiovascular disease;Development and regeneration;Immune system;Endocrine system;Cardiovascular disease;Immune system;Cardiovascular disease;Signaling molecules…	ko05168//Herpes simplex virus 1 infection;ko04151//PI3K-Akt signaling pathway;ko05165//Human papillomavirus infection;ko05163//Human cytomegalovirus infection;ko04810//Regulation of actin cytoskeleton;ko04015//Rap1 signaling pathway;ko05205//Proteoglycans in cancer;ko04510//Focal adhesion;ko04613//Neutrophil extracellular trap formation;ko04145//Phagosome;ko05206//MicroRNAs in cancer;ko05418//Flu…	K06493;K06493;K06493;K06493;K06493;K06493;K06493;K06493;K06493;K06493;K06493;K06493;K06493;K06493;K06493;K06493;K06493;K06493;K06493;K06493	GO:0005634//nucleus;GO:0005654//nucleoplasm;GO:0005886//plasma membrane;GO:0005911//cell-cell junction;GO:0005925//focal adhesion;GO:0008305//integrin complex;GO:0009897//external side of plasma membrane;GO:0009986//cell surface;GO:0016020//membrane;GO:0016324//apical plasma membrane;GO:0030054//cell junction;GO:0031258//lamellipodium membrane;GO:0031527//filopodium membrane;GO:0031528//microvill…	GO:0001968//fibronectin binding;GO:0002020//protease binding;GO:0003756//protein disulfide isomerase activity;GO:0005080//protein kinase C binding;GO:0005178//integrin binding;GO:0005515//protein binding;GO:0017134//fibroblast growth factor binding;GO:0019899//enzyme binding;GO:0019960//C-X3-C chemokine binding;GO:0031994//insulin-like growth factor I binding;GO:0038132//neuregulin binding;GO:004…	GO:0001938//positive regulation of endothelial cell proliferation;GO:0001954//positive regulation of cell-matrix adhesion;GO:0002687//positive regulation of leukocyte migration;GO:0007044//cell-substrate junction assembly;GO:0007155//cell adhesion;GO:0007160//cell-matrix adhesion;GO:0007229//integrin-mediated signaling pathway;GO:0007566//embryo implantation;GO:0008277//regulation of G protein-co…	--
ENSMUSG00000050335	4791	4608	5696	9695	9000	7050	308.448	291.109	307.042	601.744	514.114	488.288	302.199666666667	534.715333333333	0.823268978434294	2.47087436324721e-09	4.73287364950828e-07	Lgals3	lectin, galactose binding, soluble 3 [Source:MGI Symbol;Acc:MGI:96778]	-	-	-	-	GO:0001772//immunological synapse;GO:0005634//nucleus;GO:0005654//nucleoplasm;GO:0005737//cytoplasm;GO:0005743//mitochondrial inner membrane;GO:0005829//cytosol	GO:0019863//IgE binding;GO:0019903//protein phosphatase binding;GO:0030246//carbohydrate binding;GO:0042056//chemoattractant activity;GO:0043236//laminin binding;GO:0140693//molecular condensate scaffold activity	GO:0002548//monocyte chemotaxis;GO:0030593//neutrophil chemotaxis;GO:0030855//epithelial cell differentiation;GO:0031334//positive regulation of protein-containing complex assembly;GO:0042129//regulation of T cell proliferation;GO:0045806//negative regulation of endocytosis;GO:0048245//eosinophil chemotaxis;GO:0048246//macrophage chemotaxis;GO:0050918//positive chemotaxis;GO:0070232//regulation o…	--
ENSMUSG00000054072	3360	4066	4593	2225	2592	2388	93.266	110.343	106.033	56.321	63.972	69.86	103.214	63.3843333333333	-0.70344	3.04456893984373e-09	5.76473380989031e-07	Iigp1	interferon inducible GTPase 1 [Source:MGI Symbol;Acc:MGI:1926259]	-	-	-	-	GO:0005634//nucleus;GO:0005737//cytoplasm;GO:0005783//endoplasmic reticulum;GO:0005789//endoplasmic reticulum membrane;GO:0005794//Golgi apparatus;GO:0016020//membrane;GO:0020005//symbiont-containing vacuole membrane;GO:0031965//nuclear membrane;GO:0032580//Golgi cisterna membrane	GO:0000166//nucleotide binding;GO:0003924//GTPase activity;GO:0005515//protein binding;GO:0005525//GTP binding;GO:0016787//hydrolase activity;GO:0019003//GDP binding;GO:0042802//identical protein binding	GO:0002376//immune system process;GO:0006952//defense response;GO:0009617//response to bacterium;GO:0010506//regulation of autophagy;GO:0019221//cytokine-mediated signaling pathway;GO:0035458//cellular response to interferon-beta;GO:0042832//defense response to protozoan;GO:0045087//innate immune response;GO:0050829//defense response to Gram-negative bacterium	--
ENSMUSG00000069793	3212	3583	4184	2191	2434	2124	50.619	53.533	53.463	32.237	33.565	34.446	52.5383333333333	33.416	-0.652831	3.27089668185091e-09	6.12289557274205e-07	Slfn9	schlafen 9 [Source:MGI Symbol;Acc:MGI:2445121]	-	-	-	-	GO:0005634//nucleus;GO:0005654//nucleoplasm;GO:0005737//cytoplasm;GO:0005829//cytosol;GO:0090734//site of DNA damage	GO:0000049//tRNA binding;GO:0000166//nucleotide binding;GO:0004518//nuclease activity;GO:0004519//endonuclease activity;GO:0004521//endoribonuclease activity;GO:0005524//ATP binding;GO:0008270//zinc ion binding;GO:0016787//hydrolase activity;GO:0016887//ATP hydrolysis activity;GO:0046872//metal ion binding	GO:0016075//rRNA catabolic process;GO:0016078//tRNA catabolic process;GO:0051607//defense response to virus;GO:0090502//RNA phosphodiester bond hydrolysis, endonucleolytic	--
ENSMUSG00000054203	124	99	156	45	40	33	5.912	4.589	6.171	1.956	1.667	1.676	5.55733333333333	1.76633333333333	-1.65364	3.37270788967433e-09	6.2425412434388e-07	Ifi205	interferon activated gene 205 [Source:MGI Symbol;Acc:MGI:101847]	-	-	-	-	GO:0005634//nucleus;GO:0005654//nucleoplasm;GO:0005730//nucleolus;GO:0005737//cytoplasm;GO:0005829//cytosol;GO:0032991//protein-containing complex;GO:0043231//intracellular membrane-bounded organelle	GO:0003690//double-stranded DNA binding;GO:0031625//ubiquitin protein ligase binding;GO:0042802//identical protein binding	GO:0000122//negative regulation of transcription by RNA polymerase II;GO:0002218//activation of innate immune response;GO:0009617//response to bacterium;GO:0030224//monocyte differentiation;GO:0032731//positive regulation of interleukin-1 beta production;GO:0035458//cellular response to interferon-beta;GO:0040029//regulation of gene expression, epigenetic;GO:0042149//cellular response to glucose …	--
ENSMUSG00000030107	3099	3223	4089	2107	2216	1712	136.507	138.331	148.818	84.474	85.601	79.281	141.218666666667	83.1186666666667	-0.764686	3.65654947763439e-09	6.69270439389681e-07	Usp18	ubiquitin specific peptidase 18 [Source:MGI Symbol;Acc:MGI:1344364]	-	-	-	-	GO:0005634//nucleus;GO:0005829//cytosol;GO:0043231//intracellular membrane-bounded organelle	GO:0004197//cysteine-type endopeptidase activity;GO:0004843//thiol-dependent deubiquitinase;GO:0005515//protein binding;GO:0008233//peptidase activity;GO:0008234//cysteine-type peptidase activity;GO:0016787//hydrolase activity;GO:0019785//ISG15-specific protease activity;GO:0060090//molecular adaptor activity	GO:0006508//proteolysis;GO:0006511//ubiquitin-dependent protein catabolic process;GO:0009617//response to bacterium;GO:0016579//protein deubiquitination;GO:0035634//response to stilbenoid;GO:0050727//regulation of inflammatory response;GO:0060339//negative regulation of type I interferon-mediated signaling pathway;GO:0140374//antiviral innate immune response	--
ENSMUSG00000032633	682	617	696	1159	1209	975	18.151	15.209	14.655	27.475	27.078	26.665	16.005	27.0726666666667	0.75831432360972	4.09770775948e-09	7.41775163977077e-07	Flcn	folliculin [Source:MGI Symbol;Acc:MGI:2442184]	Environmental Information Processing;Human Diseases	Signal transduction;Cancer: specific types	ko04150//mTOR signaling pathway;ko05211//Renal cell carcinoma	K09594;K09594	GO:0005634//nucleus;GO:0005737//cytoplasm;GO:0005764//lysosome;GO:0005765//lysosomal membrane;GO:0005813//centrosome;GO:0005815//microtubule organizing center;GO:0005819//spindle;GO:0005829//cytosol;GO:0005856//cytoskeleton;GO:0005886//plasma membrane;GO:0005929//cilium;GO:0016020//membrane;GO:0030496//midbody;GO:0042995//cell projection;GO:0044291//cell-cell contact zone;GO:0072686//mitotic spin…	GO:0004857//enzyme inhibitor activity;GO:0005096//GTPase activator activity;GO:0005515//protein binding;GO:0019899//enzyme binding;GO:0044877//protein-containing complex binding	GO:0000122//negative regulation of transcription by RNA polymerase II;GO:0001701//in utero embryonic development;GO:0001932//regulation of protein phosphorylation;GO:0001934//positive regulation of protein phosphorylation;GO:0007043//cell-cell junction assembly;GO:0007179//transforming growth factor beta receptor signaling pathway;GO:0008285//negative regulation of cell population proliferation;G…	--
ENSMUSG00000031387	631	619	738	1247	1245	963	34.478	33.55	34.316	63.841	60.237	56.04	34.1146666666667	60.0393333333333	0.815515837764363	6.32892545701553e-09	1.13322162014583e-06	Renbp	renin binding protein [Source:MGI Symbol;Acc:MGI:105940]	Metabolism;Metabolism	Global and overview maps;Carbohydrate metabolism	ko01100//Metabolic pathways;ko00520//Amino sugar and nucleotide sugar metabolism	K01787;K01787	-	GO:0004857//enzyme inhibitor activity;GO:0005524//ATP binding;GO:0016853//isomerase activity;GO:0017076//purine nucleotide binding;GO:0030414//peptidase inhibitor activity;GO:0042802//identical protein binding;GO:0050121//N-acylglucosamine 2-epimerase activity	GO:0005975//carbohydrate metabolic process;GO:0006044//N-acetylglucosamine metabolic process;GO:0006051//N-acetylmannosamine metabolic process;GO:0010951//negative regulation of endopeptidase activity;GO:0019262//N-acetylneuraminate catabolic process;GO:0043086//negative regulation of catalytic activity	--
ENSMUSG00000035279	807	922	1006	496	581	530	14.284	15.883	14.739	8.02	9.094	9.877	14.9686666666667	8.997	-0.73443	6.57334726117362e-09	1.16433063906788e-06	Ssc5d	scavenger receptor cysteine rich family, 5 domains [Source:MGI Symbol;Acc:MGI:3606211]	-	-	-	-	GO:0005576//extracellular region;GO:0005615//extracellular space;GO:0005737//cytoplasm;GO:0016020//membrane;GO:0031012//extracellular matrix;GO:0062023//collagen-containing extracellular matrix	GO:0001968//fibronectin binding;GO:0005044//scavenger receptor activity;GO:0005515//protein binding;GO:0043236//laminin binding;GO:0050840//extracellular matrix binding	GO:0002376//immune system process;GO:0006897//endocytosis;GO:0006952//defense response;GO:0032677//regulation of interleukin-8 production;GO:0032717//negative regulation of interleukin-8 production;GO:0042494//detection of bacterial lipoprotein;GO:0045087//innate immune response;GO:0050829//defense response to Gram-negative bacterium;GO:0050830//defense response to Gram-positive bacterium	--
ENSMUSG00000019966	2147	2125	2509	3728	3878	3162	29.484	29.607	30.038	48.688	48.275	48.226	29.7096666666667	48.3963333333333	0.703965329611877	9.25726394604587e-09	1.62228626577887e-06	Kitl	kit ligand [Source:MGI Symbol;Acc:MGI:96974]	Human Diseases;Environmental Information Processing;Environmental Information Processing;Environmental Information Processing;Environmental Information Processing;Environmental Information Processing;Organismal Systems;Organismal Systems	Cancer: overview;Signal transduction;Signal transduction;Signal transduction;Signal transduction;Signal transduction;Endocrine system;Immune system	ko05200//Pathways in cancer;ko04151//PI3K-Akt signaling pathway;ko04010//MAPK signaling pathway;ko04014//Ras signaling pathway;ko04015//Rap1 signaling pathway;ko04072//Phospholipase D signaling pathway;ko04916//Melanogenesis;ko04640//Hematopoietic cell lineage	K05461;K05461;K05461;K05461;K05461;K05461;K05461;K05461	GO:0005576//extracellular region;GO:0005615//extracellular space;GO:0005737//cytoplasm;GO:0005856//cytoskeleton;GO:0005886//plasma membrane;GO:0016020//membrane;GO:0030027//lamellipodium;GO:0030175//filopodium;GO:0042995//cell projection	GO:0005125//cytokine activity;GO:0005173//stem cell factor receptor binding;GO:0005515//protein binding;GO:0008083//growth factor activity	GO:0001541//ovarian follicle development;GO:0001755//neural crest cell migration;GO:0002244//hematopoietic progenitor cell differentiation;GO:0002573//myeloid leukocyte differentiation;GO:0002687//positive regulation of leukocyte migration;GO:0002763//positive regulation of myeloid leukocyte differentiation;GO:0006915//apoptotic process;GO:0007155//cell adhesion;GO:0007265//Ras protein signal tra…	--
ENSMUSG00000002831	180	172	223	355	414	356	2.209	2.029	2.237	3.947	4.437	4.543	2.15833333333333	4.309	0.997435406370263	9.50645234898981e-09	1.64654808775181e-06	Plin4	perilipin 4 [Source:MGI Symbol;Acc:MGI:1929709]	Organismal Systems	Endocrine system	ko03320//PPAR signaling pathway	K20254	GO:0005737//cytoplasm;GO:0005811//lipid droplet;GO:0005829//cytosol;GO:0005886//plasma membrane;GO:0016020//membrane	-	-	--
ENSMUSG00000047222	35	47	44	129	122	113	3.904	5.102	4.062	13.144	12.034	13.27	4.356	12.816	1.5568701936918	9.59561806739353e-09	1.64654808775181e-06	Rnase2a	ribonuclease, RNase A family, 2A (liver, eosinophil-derived neurotoxin) [Source:MGI Symbol;Acc:MGI:1890465]	-	-	-	-	GO:0005615//extracellular space	GO:0003676//nucleic acid binding;GO:0004518//nuclease activity;GO:0004519//endonuclease activity;GO:0004540//ribonuclease activity;GO:0016787//hydrolase activity	GO:0002227//innate immune response in mucosa;GO:0006935//chemotaxis;GO:0050830//defense response to Gram-positive bacterium;GO:0090501//RNA phosphodiester bond hydrolysis	--
ENSMUSG00000025757	3554	3135	4000	5917	6560	4987	53.949	44.123	49.602	81.593	85.417	76.755	49.2246666666667	81.255	0.723075154828893	1.65154237400009e-08	2.80472758009314e-06	Hspa4l	heat shock protein 4 like [Source:MGI Symbol;Acc:MGI:107422]	Genetic Information Processing	Folding, sorting and degradation	ko04141//Protein processing in endoplasmic reticulum	K09485	GO:0005634//nucleus;GO:0005737//cytoplasm;GO:0005829//cytosol	GO:0000166//nucleotide binding;GO:0005515//protein binding;GO:0005524//ATP binding;GO:0140662//ATP-dependent protein folding chaperone	GO:0006457//protein folding;GO:0006986//response to unfolded protein	--
ENSMUSG00000024593	636	634	775	398	418	384	6.514	6.32	6.57	3.724	3.786	4.141	6.468	3.88366666666667	-0.7359	2.33127339812359e-08	3.91868027421326e-06	Megf10	multiple EGF-like-domains 10 [Source:MGI Symbol;Acc:MGI:2685177]	-	-	-	-	GO:0001891//phagocytic cup;GO:0005886//plasma membrane;GO:0016020//membrane;GO:0042995//cell projection	GO:0001849//complement component C1q complex binding;GO:0005044//scavenger receptor activity;GO:0005112//Notch binding;GO:0005515//protein binding	GO:0006909//phagocytosis;GO:0007155//cell adhesion;GO:0007517//muscle organ development;GO:0014719//skeletal muscle satellite cell activation;GO:0014816//skeletal muscle satellite cell differentiation;GO:0014841//skeletal muscle satellite cell proliferation;GO:0022409//positive regulation of cell-cell adhesion;GO:0033002//muscle cell proliferation;GO:0034109//homotypic cell-cell adhesion;GO:00432…	--
ENSMUSG00000037379	231	330	335	130	144	149	8.808	12.087	10.533	4.469	4.903	6.184	10.476	5.18533333333333	-1.01458	2.48231204010137e-08	4.13041679157473e-06	Spon2	spondin 2, extracellular matrix protein [Source:MGI Symbol;Acc:MGI:1923724]	-	-	-	-	GO:0005576//extracellular region;GO:0005615//extracellular space;GO:0031012//extracellular matrix	GO:0001530//lipopolysaccharide binding;GO:0003823//antigen binding;GO:0005102//signaling receptor binding;GO:0005515//protein binding;GO:0046872//metal ion binding	GO:0002376//immune system process;GO:0002448//mast cell mediated immunity;GO:0007155//cell adhesion;GO:0008228//opsonization;GO:0032496//response to lipopolysaccharide;GO:0032755//positive regulation of interleukin-6 production;GO:0032760//positive regulation of tumor necrosis factor production;GO:0042742//defense response to bacterium;GO:0043152//induction of bacterial agglutination;GO:0045087//…	--
ENSMUSG00000026923	563	516	601	308	344	333	4.567	4.073	4.035	2.282	2.468	2.844	4.225	2.53133333333333	-0.739054	2.93639267802573e-08	4.83711965851178e-06	Notch1	notch 1 [Source:MGI Symbol;Acc:MGI:97363]	Human Diseases;Human Diseases;Human Diseases;Human Diseases;Human Diseases;Organismal Systems;Human Diseases;Organismal Systems;Environmental Information Processing	Cancer: overview;Infectious disease: viral;Neurodegenerative disease;Cancer: overview;Cancer: specific types;Endocrine system;Drug resistance: antineoplastic;Immune system;Signal transduction	ko05200//Pathways in cancer;ko05165//Human papillomavirus infection;ko05020//Prion disease;ko05206//MicroRNAs in cancer;ko05224//Breast cancer;ko04919//Thyroid hormone signaling pathway;ko01522//Endocrine resistance;ko04658//Th1 and Th2 cell differentiation;ko04330//Notch signaling pathway	K02599;K02599;K02599;K02599;K02599;K02599;K02599;K02599;K02599	GO:0000139//Golgi membrane;GO:0001669//acrosomal vesicle;GO:0001726//ruffle;GO:0002193//MAML1-RBP-Jkappa- ICN1 complex;GO:0005576//extracellular region;GO:0005634//nucleus;GO:0005654//nucleoplasm;GO:0005737//cytoplasm;GO:0005783//endoplasmic reticulum;GO:0005789//endoplasmic reticulum membrane;GO:0005794//Golgi apparatus;GO:0005829//cytosol;GO:0005856//cytoskeleton;GO:0005886//plasma membrane;GO:…	GO:0003682//chromatin binding;GO:0003713//transcription coactivator activity;GO:0004857//enzyme inhibitor activity;GO:0004888//transmembrane signaling receptor activity;GO:0005112//Notch binding;GO:0005509//calcium ion binding;GO:0005515//protein binding;GO:0019899//enzyme binding;GO:0031490//chromatin DNA binding;GO:0038023//signaling receptor activity;GO:0042802//identical protein binding;GO:00…	GO:0000122//negative regulation of transcription by RNA polymerase II;GO:0001525//angiogenesis;GO:0001554//luteolysis;GO:0001701//in utero embryonic development;GO:0001837//epithelial to mesenchymal transition;GO:0001889//liver development;GO:0001947//heart looping;GO:0002040//sprouting angiogenesis;GO:0002051//osteoblast fate commitment;GO:0002052//positive regulation of neuroblast proliferation…	--
ENSMUSG00000065979	1042	1023	1205	1857	1905	1518	30.576	29.473	29.298	49.78	49.948	47.122	29.7823333333333	48.95	0.716852071773388	3.12230233379891e-08	5.09244419254153e-06	Cpped1	calcineurin-like phosphoesterase domain containing 1 [Source:MGI Symbol;Acc:MGI:2443300]	-	-	-	-	GO:0005737//cytoplasm;GO:0005829//cytosol;GO:0005886//plasma membrane	GO:0003674//molecular_function;GO:0004722//protein serine/threonine phosphatase activity;GO:0016787//hydrolase activity;GO:0017018//myosin phosphatase activity;GO:0046872//metal ion binding	GO:0008150//biological_process	--
ENSMUSG00000021822	584	646	744	358	387	404	19.191	20.66	20.237	10.747	11.246	13.978	20.0293333333333	11.9903333333333	-0.740243	3.18041512274132e-08	5.12293919293338e-06	Plau	plasminogen activator, urokinase [Source:MGI Symbol;Acc:MGI:97611]	Human Diseases;Human Diseases;Human Diseases;Environmental Information Processing;Human Diseases;Organismal Systems	Cancer: overview;Cancer: overview;Cancer: overview;Signal transduction;Cancer: specific types;Immune system	ko05202//Transcriptional misregulation in cancer;ko05205//Proteoglycans in cancer;ko05206//MicroRNAs in cancer;ko04064//NF-kappa B signaling pathway;ko05215//Prostate cancer;ko04610//Complement and coagulation cascades	K01348;K01348;K01348;K01348;K01348;K01348	GO:0005576//extracellular region;GO:0005615//extracellular space;GO:0009986//cell surface;GO:0016020//membrane;GO:0097180//serine protease inhibitor complex;GO:0098637//protein complex involved in cell-matrix adhesion;GO:1905370//serine-type endopeptidase complex	GO:0004252//serine-type endopeptidase activity;GO:0005515//protein binding;GO:0008233//peptidase activity;GO:0008236//serine-type peptidase activity;GO:0016301//kinase activity;GO:0016787//hydrolase activity	GO:0001525//angiogenesis;GO:0001666//response to hypoxia;GO:0006508//proteolysis;GO:0008284//positive regulation of cell population proliferation;GO:0010469//regulation of signaling receptor activity;GO:0010755//regulation of plasminogen activation;GO:0010757//negative regulation of plasminogen activation;GO:0014909//smooth muscle cell migration;GO:0014910//regulation of smooth muscle cell migrat…	--
ENSMUSG00000024644	887	863	1011	1722	1535	1295	31.939	30.193	30.102	56.463	48.873	48.974	30.7446666666667	51.4366666666667	0.742460987180116	3.20319757707848e-08	5.12293919293338e-06	Cndp2	CNDP dipeptidase 2 (metallopeptidase M20 family) [Source:MGI Symbol;Acc:MGI:1913304]	Metabolism;Metabolism;Metabolism;Metabolism	Global and overview maps;Amino acid metabolism;Metabolism of other amino acids;Amino acid metabolism	ko01100//Metabolic pathways;ko00330//Arginine and proline metabolism;ko00410//beta-Alanine metabolism;ko00340//Histidine metabolism	K08660;K08660;K08660;K08660	GO:0005654//nucleoplasm;GO:0005737//cytoplasm;GO:0005829//cytosol	GO:0004180//carboxypeptidase activity;GO:0008233//peptidase activity;GO:0008237//metallopeptidase activity;GO:0016787//hydrolase activity;GO:0016805//dipeptidase activity;GO:0046872//metal ion binding;GO:0070573//metallodipeptidase activity;GO:0103046//alanylglutamate dipeptidase activity	GO:0006508//proteolysis;GO:0044238//primary metabolic process;GO:1901564//organonitrogen compound metabolic process	--
ENSMUSG00000062380	385	366	446	223	230	170	15.862	14.675	15.21	8.393	8.38	7.374	15.249	8.049	-0.921833	3.28752363577562e-08	5.20724777424344e-06	Tubb3	tubulin, beta 3 class III [Source:MGI Symbol;Acc:MGI:107813]	Human Diseases;Human Diseases;Human Diseases;Human Diseases;Human Diseases;Human Diseases;Human Diseases;Cellular Processes;Cellular Processes	Neurodegenerative disease;Neurodegenerative disease;Neurodegenerative disease;Neurodegenerative disease;Neurodegenerative disease;Neurodegenerative disease;Infectious disease: bacterial;Transport and catabolism;Cellular community - eukaryotes	ko05022//Pathways of neurodegeneration - multiple diseases;ko05010//Alzheimer disease;ko05014//Amyotrophic lateral sclerosis;ko05016//Huntington disease;ko05020//Prion disease;ko05012//Parkinson disease;ko05132//Salmonella infection;ko04145//Phagosome;ko04540//Gap junction	K07375;K07375;K07375;K07375;K07375;K07375;K07375;K07375;K07375	GO:0005737//cytoplasm;GO:0005856//cytoskeleton;GO:0005874//microtubule;GO:0015630//microtubule cytoskeleton;GO:0030027//lamellipodium;GO:0030175//filopodium;GO:0030424//axon;GO:0030425//dendrite;GO:0030426//growth cone;GO:0042995//cell projection;GO:0043025//neuronal cell body;GO:0045171//intercellular bridge;GO:0071944//cell periphery;GO:0072686//mitotic spindle	GO:0000166//nucleotide binding;GO:0003924//GTPase activity;GO:0005200//structural constituent of cytoskeleton;GO:0005515//protein binding;GO:0005525//GTP binding;GO:0042277//peptide binding;GO:0046872//metal ion binding;GO:1990890//netrin receptor binding	GO:0000226//microtubule cytoskeleton organization;GO:0000278//mitotic cell cycle;GO:0007017//microtubule-based process;GO:0007411//axon guidance;GO:0030182//neuron differentiation;GO:0038007//netrin-activated signaling pathway;GO:1990791//dorsal root ganglion development	--
ENSMUSG00000020427	194	227	224	443	392	358	6.167	7.023	5.91	12.883	11.038	11.982	6.36666666666667	11.9676666666667	0.910531760224452	3.5248250646002e-08	5.52994697991992e-06	Igfbp3	insulin-like growth factor binding protein 3 [Source:MGI Symbol;Acc:MGI:96438]	Human Diseases;Cellular Processes;Organismal Systems;Cellular Processes	Cancer: overview;Cell growth and death;Endocrine system;Cell growth and death	ko05202//Transcriptional misregulation in cancer;ko04218//Cellular senescence;ko04935//Growth hormone synthesis, secretion and action;ko04115//p53 signaling pathway	K10138;K10138;K10138;K10138	GO:0000792//heterochromatin;GO:0005576//extracellular region;GO:0005615//extracellular space;GO:0005634//nucleus;GO:0031091//platelet alpha granule;GO:0042567//insulin-like growth factor ternary complex;GO:0042568//insulin-like growth factor binary complex	GO:0001968//fibronectin binding;GO:0005520//insulin-like growth factor binding;GO:0008160//protein tyrosine phosphatase activator activity;GO:0019838//growth factor binding;GO:0031994//insulin-like growth factor I binding;GO:0031995//insulin-like growth factor II binding	GO:0000165//MAPK cascade;GO:0001558//regulation of cell growth;GO:0001649//osteoblast differentiation;GO:0001933//negative regulation of protein phosphorylation;GO:0006468//protein phosphorylation;GO:0006915//apoptotic process;GO:0008285//negative regulation of cell population proliferation;GO:0010666//positive regulation of cardiac muscle cell apoptotic process;GO:0010906//regulation of glucose …	--
ENSMUSG00000001642	5918	5421	6585	11964	10766	7798	328.376	293.111	302.6	606.608	528.614	455.573	308.029	530.265	0.783647344224457	4.48373935509424e-08	6.96798475438372e-06	Akr1b3	aldo-keto reductase family 1, member B3 (aldose reductase) [Source:MGI Symbol;Acc:MGI:1353494]	Metabolism;Metabolism;Metabolism;Metabolism;Metabolism;Metabolism	Global and overview maps;Lipid metabolism;Carbohydrate metabolism;Carbohydrate metabolism;Carbohydrate metabolism;Metabolism of cofactors and vitamins	ko01100//Metabolic pathways;ko00561//Glycerolipid metabolism;ko00051//Fructose and mannose metabolism;ko00040//Pentose and glucuronate interconversions;ko00052//Galactose metabolism;ko00790//Folate biosynthesis	K00011;K00011;K00011;K00011;K00011;K00011	GO:0005615//extracellular space;GO:0005654//nucleoplasm;GO:0005737//cytoplasm;GO:0005829//cytosol;GO:0032838//plasma membrane bounded cell projection cytoplasm;GO:0033010//paranodal junction;GO:0042629//mast cell granule;GO:0043220//Schmidt-Lanterman incisure;GO:0048471//perinuclear region of cytoplasm;GO:0097454//Schwann cell microvillus	GO:0001758//retinal dehydrogenase activity;GO:0004032//alditol:NADP+ 1-oxidoreductase activity;GO:0016491//oxidoreductase activity;GO:0018505//cis-1,2-dihydro-1,2-dihydroxynaphthalene dehydrogenase activity;GO:0036130//prostaglandin H2 endoperoxidase reductase activity;GO:0043795//glyceraldehyde oxidoreductase activity;GO:0047655//allyl-alcohol dehydrogenase activity;GO:0047939//L-glucuronate red…	GO:0001523//retinoid metabolic process;GO:0001894//tissue homeostasis;GO:0002070//epithelial cell maturation;GO:0003091//renal water homeostasis;GO:0005996//monosaccharide metabolic process;GO:0006061//sorbitol biosynthetic process;GO:0006629//lipid metabolic process;GO:0006693//prostaglandin metabolic process;GO:0009414//response to water deprivation;GO:0010033//response to organic substance;GO:…	--
ENSMUSG00000026822	218	238	298	594	447	424	18.336	19.482	20.747	45.64	33.252	37.555	19.5216666666667	38.8156666666667	0.991562837768122	5.6133762926574e-08	8.64197641765844e-06	Lcn2	lipocalin 2 [Source:MGI Symbol;Acc:MGI:96757]	Organismal Systems	Immune system	ko04657//IL-17 signaling pathway	K21129	GO:0005576//extracellular region;GO:0005615//extracellular space;GO:0005737//cytoplasm;GO:0005829//cytosol;GO:0031410//cytoplasmic vesicle;GO:0060205//cytoplasmic vesicle lumen	GO:0002020//protease binding;GO:0005506//iron ion binding;GO:0005515//protein binding;GO:0036094//small molecule binding;GO:0042802//identical protein binding;GO:0140315//iron ion sequestering activity;GO:1903981//enterobactin binding	GO:0002376//immune system process;GO:0006811//ion transport;GO:0006915//apoptotic process;GO:0007614//short-term memory;GO:0007616//long-term memory;GO:0009410//response to xenobiotic stimulus;GO:0009615//response to virus;GO:0009617//response to bacterium;GO:0009635//response to herbicide;GO:0010595//positive regulation of endothelial cell migration;GO:0010628//positive regulation of gene expres…	--
ENSMUSG00000073491	92	127	118	33	45	38	2.641	3.546	2.796	0.866	1.133	1.346	2.99433333333333	1.115	-1.42519	6.31911389060687e-08	9.63840399258953e-06	Ifi213	interferon activated gene 213 [Source:MGI Symbol;Acc:MGI:3695276]	-	-	-	-	GO:0005634//nucleus;GO:0005654//nucleoplasm;GO:0005730//nucleolus;GO:0005737//cytoplasm;GO:0005829//cytosol	GO:0003690//double-stranded DNA binding;GO:0042802//identical protein binding	GO:0000122//negative regulation of transcription by RNA polymerase II;GO:0002218//activation of innate immune response;GO:0030224//monocyte differentiation;GO:0032731//positive regulation of interleukin-1 beta production;GO:0035458//cellular response to interferon-beta;GO:0040029//regulation of gene expression, epigenetic;GO:0042149//cellular response to glucose starvation;GO:0043392//negative re…	--
ENSMUSG00000020262	652	679	752	422	440	425	7.65	7.75	7.305	4.528	4.568	5.251	7.56833333333333	4.78233333333333	-0.662261	6.58151147989913e-08	9.94359205336174e-06	Adarb1	adenosine deaminase, RNA-specific, B1 [Source:MGI Symbol;Acc:MGI:891999]	-	-	-	-	GO:0005634//nucleus;GO:0005654//nucleoplasm;GO:0005730//nucleolus;GO:0005737//cytoplasm;GO:0005829//cytosol;GO:0016020//membrane;GO:0045202//synapse	GO:0003723//RNA binding;GO:0003725//double-stranded RNA binding;GO:0003726//double-stranded RNA adenosine deaminase activity;GO:0004000//adenosine deaminase activity;GO:0008251//tRNA-specific adenosine deaminase activity;GO:0016787//hydrolase activity;GO:0042802//identical protein binding;GO:0046872//metal ion binding	GO:0006382//adenosine to inosine editing;GO:0006396//RNA processing;GO:0006397//mRNA processing;GO:0007274//neuromuscular synaptic transmission;GO:0008285//negative regulation of cell population proliferation;GO:0016553//base conversion or substitution editing;GO:0016556//mRNA modification;GO:0021610//facial nerve morphogenesis;GO:0021618//hypoglossal nerve morphogenesis;GO:0021965//spinal cord v…	--
ENSMUSG00000022558	802	777	889	1442	1394	1136	11.723	11.581	10.756	19.964	18.021	18.684	11.3533333333333	18.8896666666667	0.734481309379641	6.63992670351358e-08	9.94359205336174e-06	Mroh1	maestro heat-like repeat family member 1 [Source:MGI Symbol;Acc:MGI:2442558]	-	-	-	-	GO:0005737//cytoplasm	GO:0003674//molecular_function;GO:0005515//protein binding	GO:0008150//biological_process	--
ENSMUSG00000029163	599	710	705	405	433	346	11.968	13.806	11.659	7.392	7.65	7.278	12.4776666666667	7.44	-0.745974	6.84872745468689e-08	1.01638817442394e-05	Emilin1	elastin microfibril interfacer 1 [Source:MGI Symbol;Acc:MGI:1926189]	-	-	-	-	GO:0005576//extracellular region;GO:0005581//collagen trimer;GO:0005615//extracellular space;GO:0031012//extracellular matrix;GO:0034668//integrin alpha4-beta1 complex;GO:0062023//collagen-containing extracellular matrix;GO:0071944//cell periphery;GO:1990971//EMILIN complex	GO:0005515//protein binding;GO:0030023//extracellular matrix constituent conferring elasticity;GO:0042802//identical protein binding;GO:0060090//molecular adaptor activity;GO:0098640//integrin binding involved in cell-matrix adhesion	GO:0003180//aortic valve morphogenesis;GO:0007155//cell adhesion;GO:0007160//cell-matrix adhesion;GO:0008217//regulation of blood pressure;GO:0010628//positive regulation of gene expression;GO:0010629//negative regulation of gene expression;GO:0010811//positive regulation of cell-substrate adhesion;GO:0016477//cell migration;GO:0016525//negative regulation of angiogenesis;GO:0030194//positive reg…	--
ENSMUSG00000038963	273	230	302	598	550	401	6.98	5.701	6.392	13.967	12.436	10.795	6.35766666666667	12.3993333333333	0.963693271404533	7.28865096823274e-08	1.0720173874973e-05	Slco4a1	solute carrier organic anion transporter family, member 4a1 [Source:MGI Symbol;Acc:MGI:1351866]	-	-	-	-	GO:0005886//plasma membrane;GO:0016020//membrane	GO:0005515//protein binding;GO:0008514//organic anion transmembrane transporter activity;GO:0015132//prostaglandin transmembrane transporter activity;GO:0015347//sodium-independent organic anion transmembrane transporter activity;GO:0015349//thyroid hormone transmembrane transporter activity;GO:0022857//transmembrane transporter activity	GO:0006811//ion transport;GO:0015732//prostaglandin transport;GO:0042403//thyroid hormone metabolic process;GO:0043252//sodium-independent organic anion transport;GO:0055085//transmembrane transport;GO:0070327//thyroid hormone transport	--
ENSMUSG00000057596	100	130	163	41	54	46	3.211	4.283	4.381	1.397	1.555	1.872	3.95833333333333	1.608	-1.29963	8.45293679884611e-08	1.23225865387072e-05	Trim30d	tripartite motif-containing 30D [Source:MGI Symbol;Acc:MGI:3035181]	Human Diseases	Infectious disease: viral	ko05170//Human immunodeficiency virus 1 infection	K10648	GO:0000932//P-body;GO:0005654//nucleoplasm;GO:0005737//cytoplasm;GO:0005829//cytosol;GO:1990462//omegasome	GO:0003713//transcription coactivator activity;GO:0004842//ubiquitin-protein transferase activity;GO:0005515//protein binding;GO:0008270//zinc ion binding;GO:0019901//protein kinase binding;GO:0030674//protein-macromolecule adaptor activity;GO:0038187//pattern recognition receptor activity;GO:0042802//identical protein binding;GO:0042803//protein homodimerization activity;GO:0046872//metal ion bi…	GO:0000209//protein polyubiquitination;GO:0002218//activation of innate immune response;GO:0006914//autophagy;GO:0010508//positive regulation of autophagy;GO:0031664//regulation of lipopolysaccharide-mediated signaling pathway;GO:0032880//regulation of protein localization;GO:0043123//positive regulation of I-kappaB kinase/NF-kappaB signaling;GO:0043410//positive regulation of MAPK cascade;GO:004…	--
ENSMUSG00000078566	1493	1843	1882	2729	2782	2518	67.319	80.968	68.275	116.762	118.269	129.408	72.1873333333333	121.479666666667	0.750897239322657	8.91393765165153e-08	1.28806399066365e-05	Bnip3	BCL2/adenovirus E1B interacting protein 3 [Source:MGI Symbol;Acc:MGI:109326]	Cellular Processes;Environmental Information Processing;Cellular Processes;Human Diseases	Transport and catabolism;Signal transduction;Transport and catabolism;Infectious disease: bacterial	ko04140//Autophagy - animal;ko04068//FoxO signaling pathway;ko04137//Mitophagy - animal;ko05134//Legionellosis	K15464;K15464;K15464;K15464	GO:0005634//nucleus;GO:0005635//nuclear envelope;GO:0005654//nucleoplasm;GO:0005737//cytoplasm;GO:0005739//mitochondrion;GO:0005740//mitochondrial envelope;GO:0005741//mitochondrial outer membrane;GO:0005783//endoplasmic reticulum;GO:0014069//postsynaptic density;GO:0016020//membrane;GO:0030425//dendrite;GO:0031966//mitochondrial membrane	GO:0005515//protein binding;GO:0042802//identical protein binding;GO:0042803//protein homodimerization activity;GO:0051020//GTPase binding	GO:0001666//response to hypoxia;GO:0006915//apoptotic process;GO:0008219//cell death;GO:0009617//response to bacterium;GO:0010637//negative regulation of mitochondrial fusion;GO:0010659//cardiac muscle cell apoptotic process;GO:0010666//positive regulation of cardiac muscle cell apoptotic process;GO:0010821//regulation of mitochondrion organization;GO:0010917//negative regulation of mitochondrial…	--
ENSMUSG00000022018	126	94	137	255	249	233	10.563	7.669	9.507	19.529	18.46	20.567	9.24633333333333	19.5186666666667	1.07790122654091	1.09050127722456e-07	1.56207195997567e-05	Rgcc	regulator of cell cycle [Source:MGI Symbol;Acc:MGI:1913464]	-	-	-	-	GO:0005634//nucleus;GO:0005654//nucleoplasm;GO:0005730//nucleolus;GO:0005737//cytoplasm;GO:0005813//centrosome;GO:0005815//microtubule organizing center;GO:0005856//cytoskeleton	GO:0005515//protein binding;GO:0019901//protein kinase binding;GO:0030295//protein kinase activator activity;GO:0070412//R-SMAD binding	GO:0000082//G1/S transition of mitotic cell cycle;GO:0001100//negative regulation of exit from mitosis;GO:0001818//negative regulation of cytokine production;GO:0001819//positive regulation of cytokine production;GO:0001937//negative regulation of endothelial cell proliferation;GO:0003331//positive regulation of extracellular matrix constituent secretion;GO:0006956//complement activation;GO:00070…	--
ENSMUSG00000070327	20374	20700	25656	14245	15976	12554	134.718	133.752	139.447	84.534	92.087	88.602	135.972333333333	88.4076666666667	-0.62107	1.18146951468342e-07	1.67778856167068e-05	Rnf213	ring finger protein 213 [Source:MGI Symbol;Acc:MGI:1289196]	-	-	-	-	GO:0005730//nucleolus;GO:0005737//cytoplasm;GO:0005829//cytosol	GO:0004842//ubiquitin-protein transferase activity;GO:0016887//ATP hydrolysis activity;GO:0046872//metal ion binding	-	--
ENSMUSG00000029816	129	116	114	270	298	194	2.961	2.59	2.157	5.665	6.487	4.551	2.56933333333333	5.56766666666667	1.11567876945121	1.4135479895592e-07	1.99020307965887e-05	Gpnmb	glycoprotein (transmembrane) nmb [Source:MGI Symbol;Acc:MGI:1934765]	-	-	-	-	GO:0005768//endosome;GO:0005886//plasma membrane;GO:0016020//membrane;GO:0031410//cytoplasmic vesicle;GO:0031901//early endosome membrane;GO:0033162//melanosome membrane	GO:0005178//integrin binding;GO:0008201//heparin binding;GO:0045545//syndecan binding;GO:0048018//receptor ligand activity	GO:0001649//osteoblast differentiation;GO:0001818//negative regulation of cytokine production;GO:0001934//positive regulation of protein phosphorylation;GO:0007155//cell adhesion;GO:0007165//signal transduction;GO:0007267//cell-cell signaling;GO:0030282//bone mineralization;GO:0030335//positive regulation of cell migration;GO:0031954//positive regulation of protein autophosphorylation;GO:0032720/…	--
ENSMUSG00000034993	4396	4558	5396	7729	7693	6426	122.315	123.425	124.276	196.451	189.291	188.252	123.338666666667	191.331333333333	0.63344800018087	1.56461869976337e-07	2.18423422383068e-05	Vat1	vesicle amine transport 1 [Source:MGI Symbol;Acc:MGI:1349450]	-	-	-	-	GO:0005737//cytoplasm;GO:0005739//mitochondrion;GO:0005741//mitochondrial outer membrane;GO:0016020//membrane	GO:0008270//zinc ion binding;GO:0016491//oxidoreductase activity	GO:0010637//negative regulation of mitochondrial fusion	--
ENSMUSG00000051323	1142	1376	1531	773	927	771	9.43	11.245	10.622	5.98	6.833	6.803	10.4323333333333	6.53866666666667	-0.673993	1.60058443234023e-07	2.2156661641967e-05	Pcdh19	protocadherin 19 [Source:MGI Symbol;Acc:MGI:2685563]	-	-	-	-	GO:0005886//plasma membrane;GO:0016020//membrane	GO:0005509//calcium ion binding	GO:0007155//cell adhesion;GO:0007156//homophilic cell adhesion via plasma membrane adhesion molecules	--
ENSMUSG00000052942	898	914	967	1430	1587	1267	10.109	10.413	9.165	15.373	16.501	14.695	9.89566666666667	15.523	0.649538592656386	1.74376847353858e-07	2.39375817205008e-05	Glis3	GLIS family zinc finger 3 [Source:MGI Symbol;Acc:MGI:2444289]	-	-	-	-	GO:0005634//nucleus	GO:0000977//RNA polymerase II transcription regulatory region sequence-specific DNA binding;GO:0000978//RNA polymerase II cis-regulatory region sequence-specific DNA binding;GO:0000981//DNA-binding transcription factor activity, RNA polymerase II-specific;GO:0001227//DNA-binding transcription repressor activity, RNA polymerase II-specific;GO:0001228//DNA-binding transcription activator activity, …	GO:0000122//negative regulation of transcription by RNA polymerase II;GO:0006357//regulation of transcription by RNA polymerase II;GO:0006366//transcription by RNA polymerase II;GO:0045944//positive regulation of transcription by RNA polymerase II	zf-C2H2
ENSMUSG00000005125	1553	1765	2013	2542	2939	2724	41.584	45.759	44.388	62.481	69.91	76.8	43.9103333333333	69.7303333333333	0.667225891853294	1.81042031803179e-07	2.445773991446e-05	Ndrg1	N-myc downstream regulated gene 1 [Source:MGI Symbol;Acc:MGI:1341799]	-	-	-	-	GO:0005634//nucleus;GO:0005737//cytoplasm;GO:0005813//centrosome;GO:0005815//microtubule organizing center;GO:0005829//cytosol;GO:0005856//cytoskeleton;GO:0005874//microtubule;GO:0005886//plasma membrane;GO:0005912//adherens junction;GO:0015630//microtubule cytoskeleton;GO:0016020//membrane;GO:0043209//myelin sheath;GO:0048471//perinuclear region of cytoplasm;GO:0055038//recycling endosome membra…	GO:0008017//microtubule binding;GO:0031267//small GTPase binding;GO:0043015//gamma-tubulin binding;GO:0045296//cadherin binding	GO:0007165//signal transduction;GO:0008285//negative regulation of cell population proliferation;GO:0030330//DNA damage response, signal transduction by p53 class mediator;GO:0032287//peripheral nervous system myelin maintenance;GO:0045576//mast cell activation;GO:0071456//cellular response to hypoxia	--
ENSMUSG00000027827	33	48	59	159	117	113	0.783	1.187	1.158	3.445	2.61	2.916	1.04266666666667	2.99033333333333	1.52002829910228	1.81135450104056e-07	2.445773991446e-05	Kcnab1	potassium voltage-gated channel, shaker-related subfamily, beta member 1 [Source:MGI Symbol;Acc:MGI:109155]	-	-	-	-	GO:0005737//cytoplasm;GO:0005829//cytosol;GO:0005886//plasma membrane;GO:0008076//voltage-gated potassium channel complex;GO:0009898//cytoplasmic side of plasma membrane;GO:0016020//membrane;GO:0030424//axon;GO:0031234//extrinsic component of cytoplasmic side of plasma membrane;GO:0032839//dendrite cytoplasm;GO:0034705//potassium channel complex;GO:0043025//neuronal cell body;GO:0043204//perikary…	GO:0004033//aldo-keto reductase (NADP) activity;GO:0005244//voltage-gated ion channel activity;GO:0005249//voltage-gated potassium channel activity;GO:0005515//protein binding;GO:0015459//potassium channel regulator activity;GO:0016491//oxidoreductase activity;GO:0019904//protein domain specific binding;GO:0044325//transmembrane transporter binding;GO:0070402//NADPH binding;GO:0140678//molecular …	GO:0006811//ion transport;GO:0006813//potassium ion transport;GO:0007611//learning or memory;GO:0034220//ion transmembrane transport;GO:0034765//regulation of ion transmembrane transport;GO:0055085//transmembrane transport;GO:0071805//potassium ion transmembrane transport;GO:1901016//regulation of potassium ion transmembrane transporter activity;GO:1901379//regulation of potassium ion transmembra…	--
ENSMUSG00000022206	222	292	333	150	129	140	3.72	4.683	5.297	2.563	2.01	2.563	4.56666666666667	2.37866666666667	-0.940988	2.24484103783144e-07	3.00644442408108e-05	Npr3	natriuretic peptide receptor 3 [Source:MGI Symbol;Acc:MGI:97373]	-	-	-	-	GO:0005886//plasma membrane;GO:0016020//membrane;GO:0032991//protein-containing complex	GO:0008528//G protein-coupled peptide receptor activity;GO:0016941//natriuretic peptide receptor activity;GO:0017046//peptide hormone binding;GO:0031404//chloride ion binding;GO:0042277//peptide binding;GO:0042562//hormone binding;GO:0042802//identical protein binding;GO:0042803//protein homodimerization activity	GO:0001501//skeletal system development;GO:0001525//angiogenesis;GO:0001974//blood vessel remodeling;GO:0002158//osteoclast proliferation;GO:0002931//response to ischemia;GO:0007165//signal transduction;GO:0007193//adenylate cyclase-inhibiting G protein-coupled receptor signaling pathway;GO:0007194//negative regulation of adenylate cyclase activity;GO:0007200//phospholipase C-activating G protein…	--
ENSMUSG00000024810	2182	3007	3304	4309	5103	4577	67.638	88.543	82.741	119.325	137.517	146.069	79.6406666666667	134.303666666667	0.753921489849535	2.36083365398011e-07	3.13629135338825e-05	Il33	interleukin 33 [Source:MGI Symbol;Acc:MGI:1924375]	Environmental Information Processing;Cellular Processes;Human Diseases;Organismal Systems	Signaling molecules and interaction;Cell growth and death;Infectious disease: viral;Immune system	ko04060//Cytokine-cytokine receptor interaction;ko04217//Necroptosis;ko05164//Influenza A;ko04623//Cytosolic DNA-sensing pathway	K12967;K12967;K12967;K12967	GO:0005576//extracellular region;GO:0005615//extracellular space;GO:0005634//nucleus;GO:0005654//nucleoplasm;GO:0005694//chromosome;GO:0005737//cytoplasm;GO:0030133//transport vesicle;GO:0031410//cytoplasmic vesicle;GO:0043231//intracellular membrane-bounded organelle	GO:0002112//interleukin-33 receptor binding;GO:0005125//cytokine activity;GO:0005515//protein binding	GO:0000122//negative regulation of transcription by RNA polymerase II;GO:0001819//positive regulation of cytokine production;GO:0002281//macrophage activation involved in immune response;GO:0002282//microglial cell activation involved in immune response;GO:0002638//negative regulation of immunoglobulin production;GO:0002639//positive regulation of immunoglobulin production;GO:0002686//negative re…	--
ENSMUSG00000026773	712	752	779	1240	1283	1007	12.421	12.335	10.869	19.659	19.812	18.795	11.875	19.422	0.709764257937294	2.55016820615415e-07	3.33404133809343e-05	Pfkfb3	6-phosphofructo-2-kinase/fructose-2,6-biphosphatase 3 [Source:MGI Symbol;Acc:MGI:2181202]	Metabolism;Environmental Information Processing;Environmental Information Processing;Metabolism	Global and overview maps;Signal transduction;Signal transduction;Carbohydrate metabolism	ko01100//Metabolic pathways;ko04152//AMPK signaling pathway;ko04066//HIF-1 signaling pathway;ko00051//Fructose and mannose metabolism	K01103;K01103;K01103;K01103	GO:0005654//nucleoplasm;GO:0005829//cytosol	GO:0003824//catalytic activity;GO:0003873//6-phosphofructo-2-kinase activity;GO:0004331//fructose-2,6-bisphosphate 2-phosphatase activity;GO:0005524//ATP binding;GO:0016301//kinase activity;GO:0016740//transferase activity;GO:0016787//hydrolase activity	GO:0006000//fructose metabolic process;GO:0006003//fructose 2,6-bisphosphate metabolic process;GO:0008152//metabolic process;GO:0016310//phosphorylation;GO:0046835//carbohydrate phosphorylation	--
ENSMUSG00000001655	210	229	275	425	457	385	6.567	6.97	7.119	12.141	12.638	12.677	6.88533333333333	12.4853333333333	0.858635933804819	2.81657755474494e-07	3.65334504404043e-05	Hoxc13	homeobox C13 [Source:MGI Symbol;Acc:MGI:99560]	-	-	-	-	GO:0005634//nucleus	GO:0000976//transcription cis-regulatory region binding;GO:0000978//RNA polymerase II cis-regulatory region sequence-specific DNA binding;GO:0000981//DNA-binding transcription factor activity, RNA polymerase II-specific;GO:0001228//DNA-binding transcription activator activity, RNA polymerase II-specific;GO:0003677//DNA binding;GO:0003682//chromatin binding;GO:0003700//DNA-binding transcription fa…	GO:0001942//hair follicle development;GO:0006355//regulation of transcription, DNA-templated;GO:0006357//regulation of transcription by RNA polymerase II;GO:0009653//anatomical structure morphogenesis;GO:0009952//anterior/posterior pattern specification;GO:0035878//nail development;GO:0043587//tongue morphogenesis;GO:0045893//positive regulation of transcription, DNA-templated;GO:0045944//positiv…	Homeobox
ENSMUSG00000056481	165	318	324	86	114	131	4.875	9.143	7.923	2.321	2.978	4.075	7.31366666666667	3.12466666666667	-1.22689	3.0530906616505e-07	3.92918456791943e-05	Cd248	CD248 antigen, endosialin [Source:MGI Symbol;Acc:MGI:1917695]	-	-	-	-	GO:0005737//cytoplasm;GO:0005886//plasma membrane;GO:0009897//external side of plasma membrane;GO:0016020//membrane	GO:0005509//calcium ion binding;GO:0030246//carbohydrate binding;GO:0050840//extracellular matrix binding;GO:1990430//extracellular matrix protein binding	GO:0010761//fibroblast migration;GO:0016477//cell migration;GO:0048144//fibroblast proliferation;GO:0048146//positive regulation of fibroblast proliferation;GO:0048535//lymph node development;GO:0060033//anatomical structure regression;GO:0072577//endothelial cell apoptotic process;GO:2000353//positive regulation of endothelial cell apoptotic process	--
ENSMUSG00000029385	596	753	731	1051	1178	1049	17.157	20.597	17.349	27.462	29.902	31.403	18.3676666666667	29.589	0.687892573962716	3.29539465281279e-07	4.19975568433913e-05	Ccng2	cyclin G2 [Source:MGI Symbol;Acc:MGI:1095734]	Environmental Information Processing;Cellular Processes	Signal transduction;Cell growth and death	ko04068//FoxO signaling pathway;ko04115//p53 signaling pathway	K10146;K10146	GO:0000307//cyclin-dependent protein kinase holoenzyme complex;GO:0005634//nucleus;GO:0005737//cytoplasm;GO:0005829//cytosol	GO:0016538//cyclin-dependent protein serine/threonine kinase regulator activity	GO:0000079//regulation of cyclin-dependent protein serine/threonine kinase activity;GO:0007049//cell cycle;GO:0044772//mitotic cell cycle phase transition;GO:0051301//cell division;GO:0051726//regulation of cell cycle	--
ENSMUSG00000037892	641	690	846	461	435	425	10.154	12.087	11.783	6.709	6.626	7.567	11.3413333333333	6.96733333333333	-0.702912	3.3143218537248e-07	4.19975568433913e-05	Pcdh18	protocadherin 18 [Source:MGI Symbol;Acc:MGI:1920423]	-	-	-	-	GO:0005886//plasma membrane;GO:0016020//membrane	GO:0005509//calcium ion binding;GO:0005515//protein binding	GO:0007155//cell adhesion;GO:0007156//homophilic cell adhesion via plasma membrane adhesion molecules;GO:0007420//brain development;GO:0016339//calcium-dependent cell-cell adhesion via plasma membrane cell adhesion molecules	--
ENSMUSG00000037921	900	1150	1106	1581	1750	1548	11.103	14.658	11.818	18.847	19.887	20.733	12.5263333333333	19.8223333333333	0.662162619979344	3.49925013629066e-07	4.40024026680275e-05	Ddx60	DExD/H box helicase 60 [Source:MGI Symbol;Acc:MGI:2384570]	-	-	-	-	GO:0005737//cytoplasm;GO:0005829//cytosol;GO:0045111//intermediate filament cytoskeleton	GO:0000166//nucleotide binding;GO:0003676//nucleic acid binding;GO:0003690//double-stranded DNA binding;GO:0003723//RNA binding;GO:0003725//double-stranded RNA binding;GO:0003727//single-stranded RNA binding;GO:0005515//protein binding;GO:0005524//ATP binding	GO:0009615//response to virus;GO:0051607//defense response to virus;GO:1900245//positive regulation of MDA-5 signaling pathway;GO:1900246//positive regulation of RIG-I signaling pathway	--
ENSMUSG00000019850	317	367	413	629	612	573	5.526	7.02	6.321	11.911	11.025	14.817	6.289	12.5843333333333	1.00072624972129	3.58470780005754e-07	4.47355239320817e-05	Tnfaip3	tumor necrosis factor, alpha-induced protein 3 [Source:MGI Symbol;Acc:MGI:1196377]	Human Diseases;Organismal Systems;Cellular Processes;Human Diseases;Environmental Information Processing;Environmental Information Processing;Organismal Systems	Infectious disease: viral;Immune system;Cell growth and death;Infectious disease: viral;Signal transduction;Signal transduction;Immune system	ko05169//Epstein-Barr virus infection;ko04621//NOD-like receptor signaling pathway;ko04217//Necroptosis;ko05162//Measles;ko04668//TNF signaling pathway;ko04064//NF-kappa B signaling pathway;ko04657//IL-17 signaling pathway	K11859;K11859;K11859;K11859;K11859;K11859;K11859	GO:0005634//nucleus;GO:0005737//cytoplasm;GO:0005764//lysosome	GO:0002020//protease binding;GO:0003677//DNA binding;GO:0003824//catalytic activity;GO:0004842//ubiquitin-protein transferase activity;GO:0004843//thiol-dependent deubiquitinase;GO:0005515//protein binding;GO:0008233//peptidase activity;GO:0008234//cysteine-type peptidase activity;GO:0008270//zinc ion binding;GO:0016740//transferase activity;GO:0016787//hydrolase activity;GO:0019900//kinase bindi…	GO:0001922//B-1 B cell homeostasis;GO:0002237//response to molecule of bacterial origin;GO:0002315//marginal zone B cell differentiation;GO:0002632//negative regulation of granuloma formation;GO:0002634//regulation of germinal center formation;GO:0002637//regulation of immunoglobulin production;GO:0002677//negative regulation of chronic inflammatory response;GO:0006508//proteolysis;GO:0006915//ap…	--
ENSMUSG00000018899	1639	1690	1835	2657	2939	2258	72.682	67.68	63.34	110.053	113.825	99.131	67.9006666666667	107.669666666667	0.665114218158169	3.64038860967974e-07	4.50888132084619e-05	Irf1	interferon regulatory factor 1 [Source:MGI Symbol;Acc:MGI:96590]	Human Diseases;Environmental Information Processing;Organismal Systems;Human Diseases;Organismal Systems	Infectious disease: viral;Signal transduction;Immune system;Infectious disease: bacterial;Endocrine system	ko05165//Human papillomavirus infection;ko04668//TNF signaling pathway;ko04625//C-type lectin receptor signaling pathway;ko05133//Pertussis;ko04917//Prolactin signaling pathway	K09444;K09444;K09444;K09444;K09444	GO:0000785//chromatin;GO:0005634//nucleus;GO:0005737//cytoplasm	GO:0000976//transcription cis-regulatory region binding;GO:0000977//RNA polymerase II transcription regulatory region sequence-specific DNA binding;GO:0000978//RNA polymerase II cis-regulatory region sequence-specific DNA binding;GO:0000981//DNA-binding transcription factor activity, RNA polymerase II-specific;GO:0001228//DNA-binding transcription activator activity, RNA polymerase II-specific;GO…	GO:0002376//immune system process;GO:0002819//regulation of adaptive immune response;GO:0006351//transcription, DNA-templated;GO:0006355//regulation of transcription, DNA-templated;GO:0006357//regulation of transcription by RNA polymerase II;GO:0006366//transcription by RNA polymerase II;GO:0006915//apoptotic process;GO:0007249//I-kappaB kinase/NF-kappaB signaling;GO:0010468//regulation of gene e…	IRF
ENSMUSG00000027257	318	330	403	606	691	518	13.983	15.708	14.952	24.921	26.063	23.407	14.881	24.797	0.736694111994212	3.99084087448609e-07	4.90605386010518e-05	Pacsin3	protein kinase C and casein kinase substrate in neurons 3 [Source:MGI Symbol;Acc:MGI:1891410]	-	-	-	-	GO:0005737//cytoplasm;GO:0005768//endosome;GO:0005829//cytosol;GO:0005886//plasma membrane;GO:0016020//membrane	GO:0005515//protein binding;GO:0005543//phospholipid binding;GO:0008092//cytoskeletal protein binding;GO:0008289//lipid binding;GO:0019855//calcium channel inhibitor activity;GO:0042802//identical protein binding	GO:0006897//endocytosis;GO:0007010//cytoskeleton organization;GO:0030100//regulation of endocytosis;GO:0045806//negative regulation of endocytosis;GO:0051044//positive regulation of membrane protein ectodomain proteolysis;GO:0051926//negative regulation of calcium ion transport;GO:0097320//plasma membrane tubulation	--
ENSMUSG00000037254	124	159	180	260	330	312	3.988	4.322	4.137	6.13	7.501	8.728	4.149	7.453	0.8450576024498	4.1728361214887e-07	5.0917873651321e-05	Itih2	inter-alpha trypsin inhibitor, heavy chain 2 [Source:MGI Symbol;Acc:MGI:96619]	-	-	-	-	GO:0005576//extracellular region;GO:0062023//collagen-containing extracellular matrix	GO:0004867//serine-type endopeptidase inhibitor activity;GO:0005540//hyaluronic acid binding;GO:0030414//peptidase inhibitor activity	GO:0010466//negative regulation of peptidase activity;GO:0030212//hyaluronan metabolic process	--
ENSMUSG00000091243	1819	1789	2088	2889	3096	2535	44.612	40.809	41.06	63.736	66.915	60.523	42.1603333333333	63.7246666666667	0.595965648327546	4.26441134284122e-07	5.16526823901643e-05	Vgll3	vestigial like family member 3 [Source:MGI Symbol;Acc:MGI:1920819]	-	-	-	-	GO:0005634//nucleus	-	GO:0006355//regulation of transcription, DNA-templated	--
ENSMUSG00000035914	654	750	839	442	492	456	15.272	17.483	16.177	9.711	10.085	11.018	16.3106666666667	10.2713333333333	-0.667192	4.42018197838617e-07	5.30878506638014e-05	Cd276	CD276 antigen [Source:MGI Symbol;Acc:MGI:2183926]	Environmental Information Processing	Signaling molecules and interaction	ko04514//Cell adhesion molecules	K06746	GO:0009897//external side of plasma membrane;GO:0016020//membrane	GO:0005102//signaling receptor binding;GO:0042802//identical protein binding	GO:0001817//regulation of cytokine production;GO:0030501//positive regulation of bone mineralization;GO:0032689//negative regulation of interferon-gamma production;GO:0032703//negative regulation of interleukin-2 production;GO:0032729//positive regulation of interferon-gamma production;GO:0032743//positive regulation of interleukin-2 production;GO:0042098//T cell proliferation;GO:0042102//positiv…	--
ENSMUSG00000030124	25	13	11	57	72	68	0.962	0.487	0.35	2.003	2.449	2.754	0.599666666666667	2.402	2.00200346517531	4.44735226832064e-07	5.30878506638014e-05	Lag3	lymphocyte-activation gene 3 [Source:MGI Symbol;Acc:MGI:106588]	-	-	-	-	GO:0005576//extracellular region;GO:0005886//plasma membrane;GO:0009897//external side of plasma membrane;GO:0016020//membrane	GO:0004888//transmembrane signaling receptor activity;GO:0005515//protein binding;GO:0042289//MHC class II protein binding	GO:0002250//adaptive immune response;GO:0002270//plasmacytoid dendritic cell activation;GO:0002376//immune system process;GO:0007166//cell surface receptor signaling pathway;GO:0032703//negative regulation of interleukin-2 production;GO:0042110//T cell activation;GO:0042267//natural killer cell mediated cytotoxicity;GO:0045590//negative regulation of regulatory T cell differentiation;GO:0045954//…	--
ENSMUSG00000095799	1222	1058	1192	1803	1815	1566	50.528	42.566	40.777	68.062	66.34	68.134	44.6236666666667	67.512	0.597334895722832	4.83189300635391e-07	5.70516286860385e-05	Eif1ad10	eukaryotic translation initiation factor 1A domain containing 10 [Source:MGI Symbol;Acc:MGI:3644018]	-	-	-	-	GO:0005575//cellular_component;GO:0005737//cytoplasm	GO:0003674//molecular_function;GO:0003723//RNA binding;GO:0003743//translation initiation factor activity	GO:0006412//translation;GO:0006413//translational initiation;GO:0008150//biological_process	--
ENSMUSG00000073555	476	594	600	313	346	342	13.85	16.821	14.451	8.32	8.903	10.477	15.0406666666667	9.23333333333333	-0.703945	4.84867845325405e-07	5.70516286860385e-05	Gm4951	predicted gene 4951 [Source:MGI Symbol;Acc:MGI:3644953]	-	-	-	-	GO:0005789//endoplasmic reticulum membrane;GO:0016020//membrane	GO:0003924//GTPase activity;GO:0005525//GTP binding	GO:0006952//defense response;GO:0035458//cellular response to interferon-beta	--
ENSMUSG00000039081	588	690	723	454	397	368	10.734	12.258	10.925	7.571	6.409	7.073	11.3056666666667	7.01766666666667	-0.687983	5.34272368371255e-07	6.24189271218417e-05	Zfp503	zinc finger protein 503 [Source:MGI Symbol;Acc:MGI:1353644]	-	-	-	-	GO:0005634//nucleus	GO:0046872//metal ion binding	GO:0008285//negative regulation of cell population proliferation;GO:0010629//negative regulation of gene expression;GO:0045892//negative regulation of transcription, DNA-templated;GO:0061351//neural precursor cell proliferation;GO:0070315//G1 to G0 transition involved in cell differentiation	Others
ENSMUSG00000004098	238	277	313	149	151	141	2.993	3.391	3.259	1.712	1.68	1.867	3.21433333333333	1.753	-0.874694	5.7375472505856e-07	6.60941369642633e-05	Col5a3	collagen, type V, alpha 3 [Source:MGI Symbol;Acc:MGI:1858212]	Organismal Systems	Digestive system	ko04974//Protein digestion and absorption	K19721	GO:0005581//collagen trimer;GO:0005588//collagen type V trimer;GO:0005615//extracellular space;GO:0031012//extracellular matrix;GO:0062023//collagen-containing extracellular matrix	GO:0005198//structural molecule activity;GO:0005201//extracellular matrix structural constituent;GO:0008201//heparin binding;GO:0030020//extracellular matrix structural constituent conferring tensile strength;GO:0043394//proteoglycan binding	GO:0007160//cell-matrix adhesion;GO:0030198//extracellular matrix organization	--
ENSMUSG00000036334	295	349	409	163	219	178	2.654	3.113	3.347	1.324	2.02	1.938	3.038	1.76066666666667	-0.787	6.69629818331212e-07	7.60745654991038e-05	Igsf10	immunoglobulin superfamily, member 10 [Source:MGI Symbol;Acc:MGI:1923481]	-	-	-	-	GO:0005576//extracellular region	GO:0003674//molecular_function;GO:0005515//protein binding	GO:0001503//ossification;GO:0042246//tissue regeneration;GO:2001222//regulation of neuron migration	--
ENSMUSG00000005054	1782	1574	1903	3151	2738	2307	227.438	195.51	201.043	367.379	309.031	310.014	207.997	328.808	0.660682680546935	6.86486959338489e-07	7.74554772683762e-05	Cstb	cystatin B [Source:MGI Symbol;Acc:MGI:109514]	-	-	-	-	GO:0005615//extracellular space;GO:0005634//nucleus;GO:0005730//nucleolus;GO:0005737//cytoplasm;GO:0005829//cytosol;GO:0062023//collagen-containing extracellular matrix	GO:0002020//protease binding;GO:0004866//endopeptidase inhibitor activity;GO:0004869//cysteine-type endopeptidase inhibitor activity;GO:0030414//peptidase inhibitor activity	GO:0008344//adult locomotory behavior;GO:0010466//negative regulation of peptidase activity;GO:0045861//negative regulation of proteolysis;GO:1990000//amyloid fibril formation	--
ENSMUSG00000034640	802	755	897	1463	1411	1069	14.728	13.493	13.756	24.542	23.906	20.669	13.9923333333333	23.039	0.719441534964586	7.87665274661576e-07	8.82667351666676e-05	Tiparp	TCDD-inducible poly(ADP-ribose) polymerase [Source:MGI Symbol;Acc:MGI:2159210]	-	-	-	-	GO:0005634//nucleus	GO:0000987//cis-regulatory region sequence-specific DNA binding;GO:0003950//NAD+ ADP-ribosyltransferase activity;GO:0016740//transferase activity;GO:0016757//glycosyltransferase activity;GO:0016779//nucleotidyltransferase activity;GO:0046872//metal ion binding;GO:1990404//protein ADP-ribosylase activity	GO:0001570//vasculogenesis;GO:0001822//kidney development;GO:0006807//nitrogen compound metabolic process;GO:0008209//androgen metabolic process;GO:0008210//estrogen metabolic process;GO:0008585//female gonad development;GO:0009791//post-embryonic development;GO:0010629//negative regulation of gene expression;GO:0030097//hemopoiesis;GO:0045732//positive regulation of protein catabolic process;GO:…	--
ENSMUSG00000001506	3232	4451	4790	2362	2668	2765	41.946	56.219	51.457	28.003	30.621	37.783	49.874	32.1356666666667	-0.634113	8.21360743399598e-07	9.14207805812269e-05	Col1a1	collagen, type I, alpha 1 [Source:MGI Symbol;Acc:MGI:88467]	Environmental Information Processing;Human Diseases;Human Diseases;Human Diseases;Cellular Processes;Organismal Systems;Organismal Systems;Organismal Systems;Human Diseases;Human Diseases;Environmental Information Processing	Signal transduction;Infectious disease: viral;Cardiovascular disease;Cancer: overview;Cellular community - eukaryotes;Endocrine system;Immune system;Digestive system;Infectious disease: parasitic;Endocrine and metabolic disease;Signaling molecules and interaction	ko04151//PI3K-Akt signaling pathway;ko05165//Human papillomavirus infection;ko05415//Diabetic cardiomyopathy;ko05205//Proteoglycans in cancer;ko04510//Focal adhesion;ko04926//Relaxin signaling pathway;ko04611//Platelet activation;ko04974//Protein digestion and absorption;ko05146//Amoebiasis;ko04933//AGE-RAGE signaling pathway in diabetic complications;ko04512//ECM-receptor interaction	K06236;K06236;K06236;K06236;K06236;K06236;K06236;K06236;K06236;K06236;K06236	GO:0005576//extracellular region;GO:0005581//collagen trimer;GO:0005584//collagen type I trimer;GO:0005615//extracellular space;GO:0005737//cytoplasm;GO:0005783//endoplasmic reticulum;GO:0005794//Golgi apparatus;GO:0030141//secretory granule;GO:0031012//extracellular matrix;GO:0062023//collagen-containing extracellular matrix	GO:0002020//protease binding;GO:0005201//extracellular matrix structural constituent;GO:0005515//protein binding;GO:0030020//extracellular matrix structural constituent conferring tensile strength;GO:0042802//identical protein binding;GO:0046872//metal ion binding;GO:0048407//platelet-derived growth factor binding	GO:0001501//skeletal system development;GO:0001503//ossification;GO:0001568//blood vessel development;GO:0001649//osteoblast differentiation;GO:0001957//intramembranous ossification;GO:0001958//endochondral ossification;GO:0007584//response to nutrient;GO:0007601//visual perception;GO:0007605//sensory perception of sound;GO:0009410//response to xenobiotic stimulus;GO:0009612//response to mechanic…	--
ENSMUSG00000024043	491	546	622	823	1007	832	8.507	8.04	7.981	12.126	13.848	13.321	8.176	13.0983333333333	0.679916149710025	8.40584969241144e-07	9.29325919349622e-05	Arhgap28	Rho GTPase activating protein 28 [Source:MGI Symbol;Acc:MGI:2147003]	-	-	-	-	GO:0005654//nucleoplasm;GO:0005737//cytoplasm;GO:0030054//cell junction	GO:0005096//GTPase activator activity	GO:0007165//signal transduction;GO:0030833//regulation of actin filament polymerization;GO:0051056//regulation of small GTPase mediated signal transduction;GO:0051497//negative regulation of stress fiber assembly;GO:1904425//negative regulation of GTP binding	--
ENSMUSG00000028780	102	103	159	259	246	233	1.43	1.425	1.845	3.87	3.049	3.838	1.56666666666667	3.58566666666667	1.19454312151277	9.97205458394674e-07	0.000108072141553523	Sema3c	sema domain, immunoglobulin domain (Ig), short basic domain, secreted, (semaphorin) 3C [Source:MGI Symbol;Acc:MGI:107557]	Organismal Systems	Development and regeneration	ko04360//Axon guidance	K06840	GO:0005576//extracellular region;GO:0005615//extracellular space;GO:0062023//collagen-containing extracellular matrix	GO:0005102//signaling receptor binding;GO:0005515//protein binding;GO:0030215//semaphorin receptor binding;GO:0045499//chemorepellent activity	GO:0001755//neural crest cell migration;GO:0001756//somitogenesis;GO:0001974//blood vessel remodeling;GO:0003148//outflow tract septum morphogenesis;GO:0003151//outflow tract morphogenesis;GO:0003215//cardiac right ventricle morphogenesis;GO:0003350//pulmonary myocardium development;GO:0007399//nervous system development;GO:0007411//axon guidance;GO:0007507//heart development;GO:0009653//anatomic…	--
ENSMUSG00000035208	306	293	359	168	205	132	8.008	7.841	7.877	3.904	4.691	4.04	7.90866666666667	4.21166666666667	-0.909043	1.19972888433477e-06	0.000128332038387316	Slfn8	schlafen 8 [Source:MGI Symbol;Acc:MGI:2672859]	-	-	-	-	GO:0005634//nucleus;GO:0005654//nucleoplasm;GO:0005737//cytoplasm;GO:0005829//cytosol;GO:0090734//site of DNA damage	GO:0000049//tRNA binding;GO:0000166//nucleotide binding;GO:0004518//nuclease activity;GO:0004519//endonuclease activity;GO:0004521//endoribonuclease activity;GO:0005524//ATP binding;GO:0008270//zinc ion binding;GO:0016787//hydrolase activity;GO:0016887//ATP hydrolysis activity;GO:0046872//metal ion binding	GO:0002376//immune system process;GO:0016075//rRNA catabolic process;GO:0016078//tRNA catabolic process;GO:0051607//defense response to virus;GO:0090502//RNA phosphodiester bond hydrolysis, endonucleolytic	--
ENSMUSG00000025743	1658	1762	2115	1130	1294	1248	29.813	35.181	33.785	19.128	20.353	25.66	32.9263333333333	21.7136666666667	-0.600638	1.31267509038686e-06	0.000139507721057695	Sdc3	syndecan 3 [Source:MGI Symbol;Acc:MGI:1349163]	Environmental Information Processing	Signaling molecules and interaction	ko04514//Cell adhesion molecules	K16337	GO:0005796//Golgi lumen;GO:0005886//plasma membrane;GO:0009986//cell surface;GO:0016020//membrane;GO:0030424//axon;GO:0032991//protein-containing complex;GO:0043005//neuron projection;GO:0044393//microspike	GO:0005515//protein binding;GO:0042802//identical protein binding	GO:0007155//cell adhesion;GO:0016477//cell migration;GO:0030334//regulation of cell migration	--
ENSMUSG00000051977	56	59	62	145	156	109	1.521	1.679	1.296	3.553	3.775	3.111	1.49866666666667	3.47966666666667	1.21526957543748	1.33643597756119e-06	0.000141122499092087	Prdm9	PR domain containing 9 [Source:MGI Symbol;Acc:MGI:2384854]	Metabolism;Metabolism	Global and overview maps;Amino acid metabolism	ko01100//Metabolic pathways;ko00310//Lysine degradation	K20796;K20796	GO:0000785//chromatin;GO:0005634//nucleus;GO:0005654//nucleoplasm;GO:0005694//chromosome	GO:0000976//transcription cis-regulatory region binding;GO:0003677//DNA binding;GO:0005515//protein binding;GO:0008168//methyltransferase activity;GO:0010844//recombination hotspot binding;GO:0016279//protein-lysine N-methyltransferase activity;GO:0016740//transferase activity;GO:0042054//histone methyltransferase activity;GO:0042800//histone methyltransferase activity (H3-K4 specific);GO:0042803…	GO:0006311//meiotic gene conversion;GO:0006325//chromatin organization;GO:0006338//chromatin remodeling;GO:0006355//regulation of transcription, DNA-templated;GO:0007127//meiosis I;GO:0007129//homologous chromosome pairing at meiosis;GO:0007283//spermatogenesis;GO:0007292//female gamete generation;GO:0010845//positive regulation of reciprocal meiotic recombination;GO:0016571//histone methylation;…	zf-C2H2
ENSMUSG00000014771	224	232	265	442	428	358	15.372	15.14	15.054	27.764	25.988	25.933	15.1886666666667	26.5616666666667	0.806350445634397	1.34781198996104e-06	0.00014141724146897	Pdcd2	programmed cell death 2 [Source:MGI Symbol;Acc:MGI:104643]	-	-	-	-	GO:0005737//cytoplasm	GO:0019899//enzyme binding;GO:0046872//metal ion binding	GO:0006919//activation of cysteine-type endopeptidase activity involved in apoptotic process;GO:0012501//programmed cell death;GO:0043065//positive regulation of apoptotic process;GO:1901532//regulation of hematopoietic progenitor cell differentiation;GO:1902035//positive regulation of hematopoietic stem cell proliferation	--
ENSMUSG00000037035	1408	1502	1743	2365	2649	2063	25.467	26.439	26.095	39.076	42.371	39.287	26.0003333333333	40.2446666666667	0.630267486775275	1.39343834627316e-06	0.000145279176444036	Inhbb	inhibin beta-B [Source:MGI Symbol;Acc:MGI:96571]	Environmental Information Processing;Cellular Processes;Environmental Information Processing	Signaling molecules and interaction;Cellular community - eukaryotes;Signal transduction	ko04060//Cytokine-cytokine receptor interaction;ko04550//Signaling pathways regulating pluripotency of stem cells;ko04350//TGF-beta signaling pathway	K22687;K22687;K22687	GO:0005576//extracellular region;GO:0005615//extracellular space;GO:0048471//perinuclear region of cytoplasm;GO:0071944//cell periphery	GO:0005125//cytokine activity;GO:0005179//hormone activity;GO:0008083//growth factor activity;GO:0042803//protein homodimerization activity	GO:0001654//eye development;GO:0007283//spermatogenesis;GO:0008584//male gonad development;GO:0008585//female gonad development;GO:0009267//cellular response to starvation;GO:0009611//response to wounding;GO:0010862//positive regulation of pathway-restricted SMAD protein phosphorylation;GO:0014070//response to organic cyclic compound;GO:0017085//response to insecticide;GO:0021983//pituitary gland…	--
ENSMUSG00000026696	511	539	600	871	927	761	25.58	26.281	24.915	41.347	42.165	41.106	25.592	41.5393333333333	0.698785164923224	1.4084299347232e-06	0.000145918656067266	Vamp4	vesicle-associated membrane protein 4 [Source:MGI Symbol;Acc:MGI:1858730]	Genetic Information Processing	Folding, sorting and degradation	ko04130//SNARE interactions in vesicular transport	K08513	GO:0005794//Golgi apparatus;GO:0005802//trans-Golgi network;GO:0009986//cell surface;GO:0016020//membrane;GO:0031201//SNARE complex;GO:0045335//phagocytic vesicle;GO:0098954//presynaptic endosome membrane;GO:0110165//cellular anatomical entity	-	GO:0016189//synaptic vesicle to endosome fusion;GO:0016192//vesicle-mediated transport;GO:0032456//endocytic recycling;GO:0035493//SNARE complex assembly;GO:0042996//regulation of Golgi to plasma membrane protein transport;GO:0043001//Golgi to plasma membrane protein transport;GO:0071346//cellular response to interferon-gamma;GO:0090161//Golgi ribbon formation;GO:1900242//regulation of synaptic v…	--
ENSMUSG00000041075	1600	1846	1950	2793	2967	2345	27.171	30.509	27.41	43.328	44.557	41.928	28.3633333333333	43.271	0.60937337022049	1.48967683913686e-06	0.000153371541069384	Fzd7	frizzled class receptor 7 [Source:MGI Symbol;Acc:MGI:108570]	Human Diseases;Human Diseases;Human Diseases;Human Diseases;Human Diseases;Human Diseases;Environmental Information Processing;Human Diseases;Environmental Information Processing;Environmental Information Processing;Human Diseases;Human Diseases;Cellular Processes;Organismal Systems;Human Diseases	Cancer: overview;Neurodegenerative disease;Neurodegenerative disease;Infectious disease: viral;Cancer: overview;Cancer: specific types;Signal transduction;Endocrine and metabolic disease;Signal transduction;Signal transduction;Cancer: specific types;Cancer: specific types;Cellular community - eukaryotes;Endocrine system;Cancer: specific types	ko05200//Pathways in cancer;ko05022//Pathways of neurodegeneration - multiple diseases;ko05010//Alzheimer disease;ko05165//Human papillomavirus infection;ko05205//Proteoglycans in cancer;ko05225//Hepatocellular carcinoma;ko04310//Wnt signaling pathway;ko04934//Cushing syndrome;ko04150//mTOR signaling pathway;ko04390//Hippo signaling pathway;ko05226//Gastric cancer;ko05224//Breast cancer;ko04550//…	K02432;K02432;K02432;K02432;K02432;K02432;K02432;K02432;K02432;K02432;K02432;K02432;K02432;K02432;K02432	GO:0005768//endosome;GO:0005886//plasma membrane;GO:0010008//endosome membrane;GO:0016020//membrane;GO:0043231//intracellular membrane-bounded organelle;GO:0055038//recycling endosome membrane	GO:0004888//transmembrane signaling receptor activity;GO:0004930//G protein-coupled receptor activity;GO:0005109//frizzled binding;GO:0005515//protein binding;GO:0005546//phosphatidylinositol-4,5-bisphosphate binding;GO:0017147//Wnt-protein binding;GO:0030165//PDZ domain binding;GO:0042813//Wnt-activated receptor activity	GO:0006355//regulation of transcription, DNA-templated;GO:0007165//signal transduction;GO:0007166//cell surface receptor signaling pathway;GO:0007186//G protein-coupled receptor signaling pathway;GO:0010812//negative regulation of cell-substrate adhesion;GO:0014834//skeletal muscle satellite cell maintenance involved in skeletal muscle regeneration;GO:0016055//Wnt signaling pathway;GO:0019827//st…	--
ENSMUSG00000006717	375	314	385	662	568	527	40.028	32.619	34.017	64.551	53.617	59.228	35.5546666666667	59.132	0.733900142943453	1.67717152787139e-06	0.000170543497398923	Acot13	acyl-CoA thioesterase 13 [Source:MGI Symbol;Acc:MGI:1914084]	-	-	-	-	GO:0005634//nucleus;GO:0005737//cytoplasm;GO:0005739//mitochondrion;GO:0005759//mitochondrial matrix;GO:0005819//spindle;GO:0005829//cytosol;GO:0005856//cytoskeleton	GO:0016290//palmitoyl-CoA hydrolase activity;GO:0016787//hydrolase activity;GO:0047617//acyl-CoA hydrolase activity;GO:0102991//myristoyl-CoA hydrolase activity	GO:0006629//lipid metabolic process;GO:0051289//protein homotetramerization;GO:0120163//negative regulation of cold-induced thermogenesis	--
ENSMUSG00000036534	714	628	728	1212	1195	892	16.573	14.187	14.446	26.38	25.332	23.466	15.0686666666667	25.0593333333333	0.733796266991933	1.72412672034821e-06	0.000174242573400589	Slc38a7	solute carrier family 38, member 7 [Source:MGI Symbol;Acc:MGI:2679005]	-	-	-	-	GO:0005764//lysosome;GO:0005765//lysosomal membrane;GO:0016020//membrane;GO:0030424//axon;GO:0042995//cell projection;GO:0043025//neuronal cell body	GO:0015182//L-asparagine transmembrane transporter activity;GO:0015186//L-glutamine transmembrane transporter activity	GO:0003333//amino acid transmembrane transport;GO:0006811//ion transport;GO:0006814//sodium ion transport;GO:0006865//amino acid transport;GO:0006867//asparagine transport;GO:0006868//glutamine transport	--
ENSMUSG00000047562	84	115	128	240	211	202	3.754	5.002	4.735	9.799	8.339	9.505	4.497	9.21433333333333	1.03491690512778	1.98487686034568e-06	0.000199371198295576	Mmp10	matrix metallopeptidase 10 [Source:MGI Symbol;Acc:MGI:97007]	-	-	-	-	GO:0005576//extracellular region;GO:0031012//extracellular matrix	GO:0004222//metalloendopeptidase activity;GO:0008233//peptidase activity;GO:0008237//metallopeptidase activity;GO:0008270//zinc ion binding;GO:0016787//hydrolase activity;GO:0046872//metal ion binding	GO:0006508//proteolysis;GO:0030198//extracellular matrix organization;GO:0030334//regulation of cell migration;GO:0030574//collagen catabolic process	--
ENSMUSG00000059588	83	82	106	197	223	151	1.308	1.258	1.383	2.837	3.109	2.506	1.31633333333333	2.81733333333333	1.09780539947459	2.03119101182233e-06	0.000202786724471208	Calcrl	calcitonin receptor-like [Source:MGI Symbol;Acc:MGI:1926944]	Environmental Information Processing;Organismal Systems	Signaling molecules and interaction;Circulatory system	ko04080//Neuroactive ligand-receptor interaction;ko04270//Vascular smooth muscle contraction	K04577;K04577	GO:0005737//cytoplasm;GO:0005764//lysosome;GO:0005768//endosome;GO:0005783//endoplasmic reticulum;GO:0005886//plasma membrane;GO:0016020//membrane;GO:0098992//neuronal dense core vesicle;GO:1903143//adrenomedullin receptor complex;GO:1990406//CGRP receptor complex	GO:0001605//adrenomedullin receptor activity;GO:0001635//calcitonin gene-related peptide receptor activity;GO:0004888//transmembrane signaling receptor activity;GO:0004930//G protein-coupled receptor activity;GO:0004948//calcitonin receptor activity;GO:1990409//adrenomedullin binding	GO:0001525//angiogenesis;GO:0006816//calcium ion transport;GO:0007165//signal transduction;GO:0007166//cell surface receptor signaling pathway;GO:0007186//G protein-coupled receptor signaling pathway;GO:0007189//adenylate cyclase-activating G protein-coupled receptor signaling pathway;GO:0007507//heart development;GO:0008283//cell population proliferation;GO:0008284//positive regulation of cell p…	--
ENSMUSG00000024424	375	379	435	636	662	568	12.96	12.473	12.465	20.308	19.292	20.426	12.6326666666667	20.0086666666667	0.663465818435172	2.06698934525377e-06	0.000205117563158828	Ttc39c	tetratricopeptide repeat domain 39C [Source:MGI Symbol;Acc:MGI:1919997]	-	-	-	-	-	GO:0005515//protein binding	-	--
ENSMUSG00000021196	1305	1463	1739	2229	2521	2089	31.442	35.132	36.226	49.121	53.308	55.254	34.2666666666667	52.561	0.617186865236916	2.34133445544355e-06	0.000230916170460961	Pfkp	phosphofructokinase, platelet [Source:MGI Symbol;Acc:MGI:1891833]	Metabolism;Environmental Information Processing;Organismal Systems;Metabolism;Environmental Information Processing;Organismal Systems;Genetic Information Processing;Metabolism;Human Diseases;Metabolism;Metabolism;Metabolism;Metabolism	Global and overview maps;Signal transduction;Endocrine system;Global and overview maps;Signal transduction;Endocrine system;Folding, sorting and degradation;Global and overview maps;Cancer: overview;Carbohydrate metabolism;Carbohydrate metabolism;Carbohydrate metabolism;Carbohydrate metabolism	ko01100//Metabolic pathways;ko04152//AMPK signaling pathway;ko04919//Thyroid hormone signaling pathway;ko01200//Carbon metabolism;ko04066//HIF-1 signaling pathway;ko04922//Glucagon signaling pathway;ko03018//RNA degradation;ko01230//Biosynthesis of amino acids;ko05230//Central carbon metabolism in cancer;ko00010//Glycolysis / Gluconeogenesis;ko00051//Fructose and mannose metabolism;ko00030//Pento…	K00850;K00850;K00850;K00850;K00850;K00850;K00850;K00850;K00850;K00850;K00850;K00850;K00850	GO:0005737//cytoplasm;GO:0005829//cytosol;GO:0005945//6-phosphofructokinase complex;GO:0016020//membrane	GO:0000166//nucleotide binding;GO:0003824//catalytic activity;GO:0003872//6-phosphofructokinase activity;GO:0005524//ATP binding;GO:0016208//AMP binding;GO:0016301//kinase activity;GO:0016740//transferase activity;GO:0042802//identical protein binding;GO:0044877//protein-containing complex binding;GO:0046872//metal ion binding;GO:0048029//monosaccharide binding;GO:0070095//fructose-6-phosphate bi…	GO:0006002//fructose 6-phosphate metabolic process;GO:0006096//glycolytic process;GO:0008152//metabolic process;GO:0016310//phosphorylation;GO:0030388//fructose 1,6-bisphosphate metabolic process;GO:0061615//glycolytic process through fructose-6-phosphate;GO:0061621//canonical glycolysis;GO:1990830//cellular response to leukemia inhibitory factor	--
ENSMUSG00000033327	176	142	168	301	309	258	1.073	0.832	0.848	1.699	1.716	1.656	0.917666666666667	1.69033333333333	0.881265664471071	2.35613396155464e-06	0.000230916170460961	Tnxb	tenascin XB [Source:MGI Symbol;Acc:MGI:1932137]	Environmental Information Processing;Human Diseases;Cellular Processes;Human Diseases;Environmental Information Processing	Signal transduction;Infectious disease: viral;Cellular community - eukaryotes;Cancer: overview;Signaling molecules and interaction	ko04151//PI3K-Akt signaling pathway;ko05165//Human papillomavirus infection;ko04510//Focal adhesion;ko05206//MicroRNAs in cancer;ko04512//ECM-receptor interaction	K06252;K06252;K06252;K06252;K06252	GO:0005576//extracellular region;GO:0005615//extracellular space;GO:0031012//extracellular matrix;GO:0062023//collagen-containing extracellular matrix;GO:0110165//cellular anatomical entity	GO:0005201//extracellular matrix structural constituent;GO:0005515//protein binding;GO:0005518//collagen binding;GO:0008201//heparin binding;GO:0098633//collagen fibril binding	GO:0006629//lipid metabolic process;GO:0006631//fatty acid metabolic process;GO:0006641//triglyceride metabolic process;GO:0007160//cell-matrix adhesion;GO:0030155//regulation of cell adhesion;GO:0030182//neuron differentiation;GO:0030198//extracellular matrix organization;GO:0030199//collagen fibril organization;GO:0031175//neuron projection development;GO:0032963//collagen metabolic process;GO:…	--
ENSMUSG00000026414	274	281	352	156	187	161	19.245	19.206	20.482	10.113	11.889	11.924	19.6443333333333	11.3086666666667	-0.796684	2.3830358148706e-06	0.000230916170460961	Tnnt2	troponin T2, cardiac [Source:MGI Symbol;Acc:MGI:104597]	Organismal Systems;Human Diseases;Human Diseases;Organismal Systems	Circulatory system;Cardiovascular disease;Cardiovascular disease;Circulatory system	ko04261//Adrenergic signaling in cardiomyocytes;ko05414//Dilated cardiomyopathy;ko05410//Hypertrophic cardiomyopathy;ko04260//Cardiac muscle contraction	K12045;K12045;K12045;K12045	GO:0005861//troponin complex;GO:0005865//striated muscle thin filament;GO:0016528//sarcoplasm;GO:0030016//myofibril;GO:0030017//sarcomere;GO:0097512//cardiac myofibril;GO:1990584//cardiac Troponin complex	GO:0000146//microfilament motor activity;GO:0003779//actin binding;GO:0005200//structural constituent of cytoskeleton;GO:0005523//tropomyosin binding;GO:0030172//troponin C binding;GO:0030674//protein-macromolecule adaptor activity;GO:0031013//troponin I binding;GO:0042802//identical protein binding;GO:0044877//protein-containing complex binding	GO:0006936//muscle contraction;GO:0006937//regulation of muscle contraction;GO:0007507//heart development;GO:0008016//regulation of heart contraction;GO:0009617//response to bacterium;GO:0030049//muscle filament sliding;GO:0032780//negative regulation of ATPase activity;GO:0032781//positive regulation of ATPase activity;GO:0032972//regulation of muscle filament sliding speed;GO:0044057//regulatio…	--
ENSMUSG00000014782	128	201	176	82	66	84	3.369	3.557	4.379	1.422	2.138	2.607	3.76833333333333	2.05566666666667	-0.87432	3.09076735474197e-06	0.000292610405946347	Plekhg4	pleckstrin homology domain containing, family G (with RhoGef domain) member 4 [Source:MGI Symbol;Acc:MGI:2142544]	-	-	-	-	GO:0005575//cellular_component	GO:0003674//molecular_function;GO:0005085//guanyl-nucleotide exchange factor activity	GO:0090630//activation of GTPase activity	--
ENSMUSG00000118590	229	286	274	143	158	137	15.71	19.12	15.565	8.993	9.627	9.89	16.7983333333333	9.50333333333333	-0.821813	3.23263505455123e-06	0.000304292555734985	Gm15433	predicted pseudogene 15433 [Source:MGI Symbol;Acc:MGI:3705860]	-	-	-	-	GO:0016020//membrane	GO:0004930//G protein-coupled receptor activity;GO:0004984//olfactory receptor activity;GO:0005549//odorant binding	GO:0007186//G protein-coupled receptor signaling pathway;GO:0050911//detection of chemical stimulus involved in sensory perception of smell	--
ENSMUSG00000021798	504	538	629	321	386	329	11.015	11.251	10.646	5.675	7.125	6.876	10.9706666666667	6.55866666666667	-0.742177	3.28193551955811e-06	0.000307177976214095	Ldb3	LIM domain binding 3 [Source:MGI Symbol;Acc:MGI:1344412]	-	-	-	-	GO:0001725//stress fiber;GO:0005737//cytoplasm;GO:0005856//cytoskeleton;GO:0005912//adherens junction;GO:0030018//Z disc;GO:0031143//pseudopodium;GO:0031941//filamentous actin;GO:0042995//cell projection;GO:0048471//perinuclear region of cytoplasm	GO:0003779//actin binding;GO:0005080//protein kinase C binding;GO:0005515//protein binding;GO:0008092//cytoskeletal protein binding;GO:0019899//enzyme binding;GO:0046872//metal ion binding;GO:0051371//muscle alpha-actinin binding	GO:0007507//heart development;GO:0030036//actin cytoskeleton organization;GO:0045214//sarcomere organization;GO:0061061//muscle structure development	--
ENSMUSG00000029470	828	931	973	1421	1363	1215	37.478	41.612	36.737	60.948	53.916	62.221	38.609	59.0283333333333	0.612470419868171	3.89116197001433e-06	0.000358095592916459	P2rx4	purinergic receptor P2X, ligand-gated ion channel 4 [Source:MGI Symbol;Acc:MGI:1338859]	Environmental Information Processing;Environmental Information Processing	Signaling molecules and interaction;Signal transduction	ko04080//Neuroactive ligand-receptor interaction;ko04020//Calcium signaling pathway	K05218;K05218	GO:0005765//lysosomal membrane;GO:0005886//plasma membrane;GO:0016020//membrane;GO:0030054//cell junction;GO:0030424//axon;GO:0030425//dendrite;GO:0043025//neuronal cell body;GO:0043195//terminal bouton;GO:0043197//dendritic spine;GO:0044297//cell body;GO:0048471//perinuclear region of cytoplasm;GO:0098794//postsynapse;GO:0110165//cellular anatomical entity	GO:0000166//nucleotide binding;GO:0001614//purinergic nucleotide receptor activity;GO:0004931//extracellularly ATP-gated cation channel activity;GO:0005102//signaling receptor binding;GO:0005216//ion channel activity;GO:0005261//cation channel activity;GO:0005507//copper ion binding;GO:0005524//ATP binding;GO:0008270//zinc ion binding;GO:0035381//ATP-gated ion channel activity;GO:0042802//identic…	GO:0002028//regulation of sodium ion transport;GO:0002931//response to ischemia;GO:0003008//system process;GO:0006811//ion transport;GO:0007165//signal transduction;GO:0007166//cell surface receptor signaling pathway;GO:0007267//cell-cell signaling;GO:0008217//regulation of blood pressure;GO:0010524//positive regulation of calcium ion transport into cytosol;GO:0010614//negative regulation of card…	--
ENSMUSG00000057137	338	457	505	708	733	679	10.251	13.7	14.379	20.724	19.685	22.638	12.7766666666667	21.0156666666667	0.717953725498428	3.93733799967361e-06	0.00036033204927013	Tmem140	transmembrane protein 140 [Source:MGI Symbol;Acc:MGI:1915737]	-	-	-	-	GO:0005575//cellular_component;GO:0016020//membrane	GO:0003674//molecular_function	GO:0008150//biological_process	--
ENSMUSG00000035873	145	141	178	281	286	253	6.395	6.052	6.498	11.321	11.155	11.748	6.315	11.408	0.853191247768973	4.64817921428721e-06	0.000423035669596427	Pawr	PRKC, apoptosis, WT1, regulator [Source:MGI Symbol;Acc:MGI:2149961]	-	-	-	-	GO:0000785//chromatin;GO:0005634//nucleus;GO:0005737//cytoplasm;GO:0005829//cytosol;GO:0005884//actin filament;GO:0005886//plasma membrane;GO:0015629//actin cytoskeleton;GO:0030424//axon;GO:0043005//neuron projection;GO:0043025//neuronal cell body	GO:0003779//actin binding;GO:0005080//protein kinase C binding;GO:0005515//protein binding;GO:0008157//protein phosphatase 1 binding;GO:0019899//enzyme binding;GO:0043522//leucine zipper domain binding	GO:0000122//negative regulation of transcription by RNA polymerase II;GO:0006915//apoptotic process;GO:0010628//positive regulation of gene expression;GO:0010629//negative regulation of gene expression;GO:0010719//negative regulation of epithelial to mesenchymal transition;GO:0030889//negative regulation of B cell proliferation;GO:0032516//positive regulation of phosphoprotein phosphatase activit…	--
ENSMUSG00000059493	213	200	250	373	463	324	2.018	1.856	1.918	3.306	3.779	3.349	1.93066666666667	3.478	0.849158830944535	4.8788059546256e-06	0.000441179051090101	Nhs	NHS actin remodeling regulator [Source:MGI Symbol;Acc:MGI:2684894]	-	-	-	-	GO:0005794//Golgi apparatus;GO:0016604//nuclear body;GO:0030054//cell junction	-	GO:0002088//lens development in camera-type eye;GO:0030154//cell differentiation	--
ENSMUSG00000032232	391	305	385	609	563	542	4.589	3.382	3.669	6.538	5.933	6.834	3.88	6.435	0.729883496033574	4.9010967249128e-06	0.000441179051090101	Cgnl1	cingulin-like 1 [Source:MGI Symbol;Acc:MGI:1915428]	Cellular Processes	Cellular community - eukaryotes	ko04530//Tight junction	K21110	GO:0005923//bicellular tight junction;GO:0015629//actin cytoskeleton;GO:0016459//myosin complex;GO:0032991//protein-containing complex;GO:0043296//apical junction complex;GO:0070161//anchoring junction	GO:0003674//molecular_function	GO:0007015//actin filament organization;GO:0051058//negative regulation of small GTPase mediated signal transduction;GO:0051497//negative regulation of stress fiber assembly;GO:0150105//protein localization to cell-cell junction	--
ENSMUSG00000052031	429	401	452	707	752	565	14.286	12.993	12.452	21.484	22.129	19.818	13.2436666666667	21.1436666666667	0.674922981216986	5.00284552831851e-06	0.000447890621673863	Tagap1	T cell activation GTPase activating protein 1 [Source:MGI Symbol;Acc:MGI:1919786]	-	-	-	-	GO:0005575//cellular_component	GO:0005096//GTPase activator activity	-	--
ENSMUSG00000007682	123	123	147	74	52	49	1.476	1.436	1.46	0.811	0.552	0.619	1.45733333333333	0.660666666666667	-1.14134	5.65782408449381e-06	0.000503791006183063	Dio2	deiodinase, iodothyronine, type II [Source:MGI Symbol;Acc:MGI:1338833]	Organismal Systems	Endocrine system	ko04919//Thyroid hormone signaling pathway	K17904	-	GO:0004800//thyroxine 5'-deiodinase activity;GO:0031625//ubiquitin protein ligase binding;GO:0033798//thyroxine 5-deiodinase activity	GO:0006590//thyroid hormone generation;GO:0032496//response to lipopolysaccharide;GO:0042403//thyroid hormone metabolic process	--
ENSMUSG00000024014	79	94	89	230	203	129	2.584	2.61	2.144	6.184	5.235	5.385	2.446	5.60133333333333	1.19534588123797	5.76167014782765e-06	0.000510279528737446	Pim1	proviral integration site 1 [Source:MGI Symbol;Acc:MGI:97584]	Human Diseases;Environmental Information Processing;Human Diseases;Human Diseases;Human Diseases	Cancer: overview;Signal transduction;Cancer: overview;Endocrine and metabolic disease;Cancer: specific types	ko05200//Pathways in cancer;ko04630//JAK-STAT signaling pathway;ko05206//MicroRNAs in cancer;ko04933//AGE-RAGE signaling pathway in diabetic complications;ko05221//Acute myeloid leukemia	K04702;K04702;K04702;K04702;K04702	GO:0005634//nucleus;GO:0005654//nucleoplasm;GO:0005730//nucleolus;GO:0005737//cytoplasm;GO:0005829//cytosol;GO:0005886//plasma membrane;GO:0016020//membrane	GO:0000166//nucleotide binding;GO:0004672//protein kinase activity;GO:0004674//protein serine/threonine kinase activity;GO:0005515//protein binding;GO:0005524//ATP binding;GO:0016301//kinase activity;GO:0016740//transferase activity;GO:0030145//manganese ion binding;GO:0043024//ribosomal small subunit binding;GO:0043539//protein serine/threonine kinase activator activity;GO:0046872//metal ion bin…	GO:0006468//protein phosphorylation;GO:0006915//apoptotic process;GO:0007049//cell cycle;GO:0016310//phosphorylation;GO:0022898//regulation of transmembrane transporter activity;GO:0043066//negative regulation of apoptotic process;GO:0043433//negative regulation of DNA-binding transcription factor activity;GO:0045737//positive regulation of cyclin-dependent protein serine/threonine kinase activit…	--
ENSMUSG00000027340	1421	1475	1677	2279	2397	1951	18.93	18.997	18.805	27.467	27.467	30.499	18.9106666666667	28.4776666666667	0.590630718938365	5.96528162935147e-06	0.000522691937661206	Slc23a2	solute carrier family 23 (nucleobase transporters), member 2 [Source:MGI Symbol;Acc:MGI:1859682]	-	-	-	-	GO:0005737//cytoplasm;GO:0005886//plasma membrane;GO:0009925//basal plasma membrane;GO:0016020//membrane;GO:0016323//basolateral plasma membrane;GO:0016324//apical plasma membrane;GO:0098590//plasma membrane region	GO:0008520//L-ascorbate:sodium symporter activity;GO:0015229//L-ascorbic acid transmembrane transporter activity;GO:0015293//symporter activity;GO:0022857//transmembrane transporter activity	GO:0006811//ion transport;GO:0006814//sodium ion transport;GO:0006979//response to oxidative stress;GO:0007155//cell adhesion;GO:0015882//L-ascorbic acid transmembrane transport;GO:0019852//L-ascorbic acid metabolic process;GO:0055085//transmembrane transport;GO:0071361//cellular response to ethanol;GO:1901215//negative regulation of neuron death;GO:1903861//positive regulation of dendrite extens…	--
ENSMUSG00000025932	273	253	280	496	503	358	5.402	5.766	4.8	10.814	9.307	8.623	5.32266666666667	9.58133333333333	0.848077214664902	6.01415708861993e-06	0.000524186294819239	Eya1	EYA transcriptional coactivator and phosphatase 1 [Source:MGI Symbol;Acc:MGI:109344]	Human Diseases	Cancer: overview	ko05202//Transcriptional misregulation in cancer	K15616	GO:0005634//nucleus;GO:0005654//nucleoplasm;GO:0005737//cytoplasm;GO:0016604//nuclear body;GO:0032991//protein-containing complex;GO:0032993//protein-DNA complex	GO:0003723//RNA binding;GO:0004721//phosphoprotein phosphatase activity;GO:0004722//protein serine/threonine phosphatase activity;GO:0004725//protein tyrosine phosphatase activity;GO:0005515//protein binding;GO:0016787//hydrolase activity;GO:0017018//myosin phosphatase activity;GO:0046872//metal ion binding	GO:0001656//metanephros development;GO:0001657//ureteric bud development;GO:0001658//branching involved in ureteric bud morphogenesis;GO:0003151//outflow tract morphogenesis;GO:0006281//DNA repair;GO:0006302//double-strand break repair;GO:0006325//chromatin organization;GO:0006338//chromatin remodeling;GO:0006470//protein dephosphorylation;GO:0006974//cellular response to DNA damage stimulus;GO:0…	--
ENSMUSG00000031785	166	142	198	77	99	62	4.87	2.976	3.93	1.515	2.358	1.63	3.92533333333333	1.83433333333333	-1.09756	6.36752122913176e-06	0.000552064090565724	Adgrg1	adhesion G protein-coupled receptor G1 [Source:MGI Symbol;Acc:MGI:1340051]	-	-	-	-	GO:0005576//extracellular region;GO:0005886//plasma membrane;GO:0016020//membrane;GO:0045121//membrane raft;GO:0097451//glial limiting end-foot	GO:0004888//transmembrane signaling receptor activity;GO:0004930//G protein-coupled receptor activity;GO:0005518//collagen binding;GO:0008201//heparin binding;GO:0050840//extracellular matrix binding	GO:0001525//angiogenesis;GO:0007155//cell adhesion;GO:0007165//signal transduction;GO:0007166//cell surface receptor signaling pathway;GO:0007186//G protein-coupled receptor signaling pathway;GO:0007189//adenylate cyclase-activating G protein-coupled receptor signaling pathway;GO:0007266//Rho protein signal transduction;GO:0007399//nervous system development;GO:0007420//brain development;GO:00082…	--
ENSMUSG00000035829	31	31	37	85	95	76	0.437	0.425	0.431	1.094	1.183	1.127	0.431	1.13466666666667	1.39650876187571	6.68481566724946e-06	0.000576539102024085	Ppp1r26	protein phosphatase 1, regulatory subunit 26 [Source:MGI Symbol;Acc:MGI:2685193]	-	-	-	-	GO:0005634//nucleus;GO:0005730//nucleolus	GO:0004864//protein phosphatase inhibitor activity	GO:0010923//negative regulation of phosphatase activity	--
ENSMUSG00000017760	4135	3703	4397	6549	6067	5056	164.279	136.743	140.261	240.728	220.273	212.688	147.094333333333	224.563	0.610378573224162	6.8552627053794e-06	0.000588160117425598	Ctsa	cathepsin A [Source:MGI Symbol;Acc:MGI:97748]	Cellular Processes;Organismal Systems	Transport and catabolism;Endocrine system	ko04142//Lysosome;ko04614//Renin-angiotensin system	K13289;K13289	GO:0005739//mitochondrion;GO:0005764//lysosome;GO:0043231//intracellular membrane-bounded organelle	GO:0004180//carboxypeptidase activity;GO:0004185//serine-type carboxypeptidase activity;GO:0005515//protein binding;GO:0008233//peptidase activity;GO:0016787//hydrolase activity	GO:0006508//proteolysis;GO:0031647//regulation of protein stability;GO:1904715//negative regulation of chaperone-mediated autophagy	--
ENSMUSG00000025350	189	216	263	118	118	123	14.795	17.182	17.892	9.354	9.58	11.462	16.623	10.132	-0.714262	7.09375829347449e-06	0.000605468810198991	Rdh5	retinol dehydrogenase 5 [Source:MGI Symbol;Acc:MGI:1201412]	Metabolism;Metabolism	Global and overview maps;Metabolism of cofactors and vitamins	ko01100//Metabolic pathways;ko00830//Retinol metabolism	K00061;K00061	GO:0005783//endoplasmic reticulum;GO:0005788//endoplasmic reticulum lumen;GO:0005789//endoplasmic reticulum membrane;GO:0016020//membrane;GO:0043231//intracellular membrane-bounded organelle;GO:0044297//cell body	GO:0004745//NAD-retinol dehydrogenase activity;GO:0016491//oxidoreductase activity;GO:0042803//protein homodimerization activity;GO:0047023//androsterone dehydrogenase activity;GO:0047044//androstan-3-alpha,17-beta-diol dehydrogenase activity	GO:0001523//retinoid metabolic process;GO:0006629//lipid metabolic process;GO:0007601//visual perception;GO:0008202//steroid metabolic process;GO:0042572//retinol metabolic process;GO:0050896//response to stimulus	--
ENSMUSG00000064215	1189	1283	1409	2148	1943	1641	101.074	103.913	99.081	165.39	145.434	148.81	101.356	153.211333333333	0.596091525140579	7.33286765391289e-06	0.000622651179705706	Ifi27	interferon, alpha-inducible protein 27 [Source:MGI Symbol;Acc:MGI:1277180]	-	-	-	-	GO:0005635//nuclear envelope;GO:0005637//nuclear inner membrane;GO:0005739//mitochondrion;GO:0016020//membrane;GO:0031966//mitochondrial membrane	GO:0005521//lamin binding;GO:0042802//identical protein binding;GO:0060090//molecular adaptor activity;GO:0061629//RNA polymerase II-specific DNA-binding transcription factor binding	GO:0000122//negative regulation of transcription by RNA polymerase II;GO:0046825//regulation of protein export from nucleus;GO:0097190//apoptotic signaling pathway	--
ENSMUSG00000045817	3783	3324	4212	6475	6437	4522	82.477	70.529	76.012	128.958	124.106	103.802	76.3393333333333	118.955333333333	0.639921463338364	8.24951306347962e-06	0.000684147672715409	Zfp36l2	zinc finger protein 36, C3H type-like 2 [Source:MGI Symbol;Acc:MGI:107945]	Cellular Processes	Cell growth and death	ko04218//Cellular senescence	K18753	GO:0005634//nucleus;GO:0005737//cytoplasm;GO:1990904//ribonucleoprotein complex	GO:0003723//RNA binding;GO:0003729//mRNA binding;GO:0035925//mRNA 3'-UTR AU-rich region binding;GO:0046872//metal ion binding	GO:0000165//MAPK cascade;GO:0000288//nuclear-transcribed mRNA catabolic process, deadenylation-dependent decay;GO:0006402//mRNA catabolic process;GO:0006417//regulation of translation;GO:0009611//response to wounding;GO:0010629//negative regulation of gene expression;GO:0030097//hemopoiesis;GO:0033077//T cell differentiation in thymus;GO:0035019//somatic stem cell population maintenance;GO:004348…	zf-CCCH
ENSMUSG00000038119	846	978	1059	629	673	652	9.301	11.164	11.022	6	6.242	8.573	10.4956666666667	6.93833333333333	-0.597133	8.5123312169875e-06	0.000697630010634005	Cdon	cell adhesion molecule-related/down-regulated by oncogenes [Source:MGI Symbol;Acc:MGI:1926387]	Environmental Information Processing	Signal transduction	ko04340//Hedgehog signaling pathway	K20033	GO:0005886//plasma membrane;GO:0009986//cell surface;GO:0016020//membrane	GO:0005515//protein binding	GO:0001708//cell fate specification;GO:0001934//positive regulation of protein phosphorylation;GO:0002052//positive regulation of neuroblast proliferation;GO:0002088//lens development in camera-type eye;GO:0006468//protein phosphorylation;GO:0007155//cell adhesion;GO:0007224//smoothened signaling pathway;GO:0007399//nervous system development;GO:0007405//neuroblast proliferation;GO:0007519//skele…	--
ENSMUSG00000029377	636	625	822	484	428	414	11.857	11.34	12.685	8.243	7.057	8.127	11.9606666666667	7.809	-0.615088	9.59270752354186e-06	0.000775980547842977	Ereg	epiregulin [Source:MGI Symbol;Acc:MGI:107508]	Environmental Information Processing;Environmental Information Processing;Human Diseases;Environmental Information Processing	Signal transduction;Signal transduction;Cancer: specific types;Signal transduction	ko04151//PI3K-Akt signaling pathway;ko04010//MAPK signaling pathway;ko05210//Colorectal cancer;ko04012//ErbB signaling pathway	K09784;K09784;K09784;K09784	GO:0005576//extracellular region;GO:0005615//extracellular space;GO:0005886//plasma membrane;GO:0016020//membrane	GO:0005154//epidermal growth factor receptor binding;GO:0008083//growth factor activity;GO:0030297//transmembrane receptor protein tyrosine kinase activator activity;GO:0048018//receptor ligand activity	GO:0001525//angiogenesis;GO:0001550//ovarian cumulus expansion;GO:0001556//oocyte maturation;GO:0001819//positive regulation of cytokine production;GO:0007143//female meiotic nuclear division;GO:0007173//epidermal growth factor receptor signaling pathway;GO:0007267//cell-cell signaling;GO:0008284//positive regulation of cell population proliferation;GO:0008285//negative regulation of cell populat…	--
ENSMUSG00000046079	148	120	160	275	306	211	4.723	2.291	3.941	5.9	6.425	5.861	3.65166666666667	6.062	0.731238773627899	9.60966622715762e-06	0.000775980547842977	Lrrc8d	leucine rich repeat containing 8D [Source:MGI Symbol;Acc:MGI:1922368]	-	-	-	-	GO:0005737//cytoplasm;GO:0005783//endoplasmic reticulum;GO:0005789//endoplasmic reticulum membrane;GO:0005886//plasma membrane;GO:0016020//membrane;GO:0034702//ion channel complex	GO:0005225//volume-sensitive anion channel activity;GO:0005515//protein binding	GO:0001678//cellular glucose homeostasis;GO:0006811//ion transport;GO:0015734//taurine transport;GO:0015810//aspartate transmembrane transport;GO:0034214//protein hexamerization;GO:0055085//transmembrane transport;GO:0071470//cellular response to osmotic stress;GO:0098656//anion transmembrane transport	--
ENSMUSG00000044197	78	85	113	167	220	167	1.444	1.532	1.791	2.89	3.592	3.255	1.589	3.24566666666667	1.03039571653017	9.74010678386042e-06	0.000782676970978208	Gpr146	G protein-coupled receptor 146 [Source:MGI Symbol;Acc:MGI:1933113]	-	-	-	-	GO:0005886//plasma membrane;GO:0016020//membrane	GO:0003674//molecular_function;GO:0004930//G protein-coupled receptor activity	GO:0007165//signal transduction;GO:0007186//G protein-coupled receptor signaling pathway;GO:0008150//biological_process	--
ENSMUSG00000039166	80	107	105	181	203	174	5.45	9.217	5.257	9.442	13.584	13.817	6.64133333333333	12.281	0.886883223832367	1.01798882402746e-05	0.00081011255546881	Akap7	A kinase (PRKA) anchor protein 7 [Source:MGI Symbol;Acc:MGI:1859150]	-	-	-	-	GO:0005634//nucleus;GO:0005737//cytoplasm;GO:0005829//cytosol;GO:0005886//plasma membrane;GO:0016020//membrane;GO:0016324//apical plasma membrane;GO:0016328//lateral plasma membrane;GO:0016529//sarcoplasmic reticulum;GO:0030315//T-tubule;GO:0032991//protein-containing complex;GO:0070382//exocytic vesicle;GO:0098686//hippocampal mossy fiber to CA3 synapse	GO:0000166//nucleotide binding;GO:0005515//protein binding;GO:0016208//AMP binding;GO:0019901//protein kinase binding;GO:0019904//protein domain specific binding;GO:0034237//protein kinase A regulatory subunit binding;GO:0051018//protein kinase A binding	GO:0007178//transmembrane receptor protein serine/threonine kinase signaling pathway;GO:0008104//protein localization;GO:0010738//regulation of protein kinase A signaling;GO:0050804//modulation of chemical synaptic transmission;GO:0060306//regulation of membrane repolarization;GO:0071320//cellular response to cAMP;GO:1901381//positive regulation of potassium ion transmembrane transport;GO:1902261…	--
ENSMUSG00000007038	419	398	439	742	724	531	13.034	12.049	11.304	21.086	19.917	17.392	12.129	19.465	0.682421735241795	1.03241759854656e-05	0.000817644956771994	Neu1	neuraminidase 1 [Source:MGI Symbol;Acc:MGI:97305]	Metabolism;Cellular Processes;Metabolism;Metabolism	Global and overview maps;Transport and catabolism;Lipid metabolism;Glycan biosynthesis and metabolism	ko01100//Metabolic pathways;ko04142//Lysosome;ko00600//Sphingolipid metabolism;ko00511//Other glycan degradation	K01186;K01186;K01186;K01186	GO:0005737//cytoplasm;GO:0005764//lysosome;GO:0005765//lysosomal membrane;GO:0005886//plasma membrane;GO:0009986//cell surface;GO:0016020//membrane;GO:0030054//cell junction;GO:0031410//cytoplasmic vesicle;GO:0043202//lysosomal lumen;GO:0043231//intracellular membrane-bounded organelle	GO:0004308//exo-alpha-sialidase activity;GO:0005515//protein binding;GO:0016787//hydrolase activity;GO:0016798//hydrolase activity, acting on glycosyl bonds;GO:0016997//alpha-sialidase activity;GO:0052794//exo-alpha-(2->3)-sialidase activity;GO:0052795//exo-alpha-(2->6)-sialidase activity;GO:0052796//exo-alpha-(2->8)-sialidase activity	GO:0005975//carbohydrate metabolic process;GO:0006629//lipid metabolic process;GO:0006689//ganglioside catabolic process;GO:0008152//metabolic process;GO:0009313//oligosaccharide catabolic process;GO:0010976//positive regulation of neuron projection development;GO:0016042//lipid catabolic process;GO:2000291//regulation of myoblast proliferation	--
ENSMUSG00000040451	436	468	467	310	306	267	9.974	10.71	8.876	6.113	6.638	6.099	9.85333333333333	6.28333333333333	-0.649082	1.05649671534742e-05	0.000830562569507873	Sgms1	sphingomyelin synthase 1 [Source:MGI Symbol;Acc:MGI:2444110]	Metabolism;Environmental Information Processing;Metabolism	Global and overview maps;Signal transduction;Lipid metabolism	ko01100//Metabolic pathways;ko04071//Sphingolipid signaling pathway;ko00600//Sphingolipid metabolism	K04714;K04714;K04714	GO:0000138//Golgi trans cisterna;GO:0000139//Golgi membrane;GO:0005634//nucleus;GO:0005783//endoplasmic reticulum;GO:0005794//Golgi apparatus;GO:0005886//plasma membrane;GO:0016020//membrane	GO:0002950//ceramide phosphoethanolamine synthase activity;GO:0005515//protein binding;GO:0016301//kinase activity;GO:0016740//transferase activity;GO:0016780//phosphotransferase activity, for other substituted phosphate groups;GO:0033188//sphingomyelin synthase activity;GO:0047493//ceramide cholinephosphotransferase activity	GO:0006629//lipid metabolic process;GO:0006665//sphingolipid metabolic process;GO:0006686//sphingomyelin biosynthetic process;GO:0006915//apoptotic process;GO:0006954//inflammatory response;GO:0010628//positive regulation of gene expression;GO:0016310//phosphorylation;GO:0046513//ceramide biosynthetic process;GO:0071222//cellular response to lipopolysaccharide;GO:0071356//cellular response to tum…	--
ENSMUSG00000035268	663	662	818	1205	1172	919	51.663	51.846	54.018	89.109	87.029	78.198	52.509	84.7786666666667	0.6911365562468	1.05881223575944e-05	0.000830562569507873	Pkig	protein kinase inhibitor, gamma [Source:MGI Symbol;Acc:MGI:1343086]	-	-	-	-	GO:0005634//nucleus;GO:0005737//cytoplasm	GO:0004860//protein kinase inhibitor activity;GO:0004862//cAMP-dependent protein kinase inhibitor activity	GO:0000122//negative regulation of transcription by RNA polymerase II;GO:0006469//negative regulation of protein kinase activity;GO:0007165//signal transduction;GO:0042308//negative regulation of protein import into nucleus;GO:0051338//regulation of transferase activity;GO:2000480//negative regulation of cAMP-dependent protein kinase activity	--
ENSMUSG00000015354	462	439	534	295	338	231	8.012	7.409	7.665	4.673	5.183	4.218	7.69533333333333	4.69133333333333	-0.713986	1.08634827076657e-05	0.000848123936698471	Pcolce2	procollagen C-endopeptidase enhancer 2 [Source:MGI Symbol;Acc:MGI:1923727]	-	-	-	-	GO:0005576//extracellular region;GO:0062023//collagen-containing extracellular matrix	GO:0005201//extracellular matrix structural constituent;GO:0005515//protein binding;GO:0005518//collagen binding;GO:0008201//heparin binding;GO:0016504//peptidase activator activity	GO:1990830//cellular response to leukemia inhibitory factor	--
ENSMUSG00000027997	332	361	387	532	588	522	17.549	18.571	16.932	25.688	27.485	29.051	17.684	27.408	0.632152417129933	1.23729369397135e-05	0.00094360828799954	Casp6	caspase 6 [Source:MGI Symbol;Acc:MGI:1312921]	Human Diseases;Cellular Processes	Cardiovascular disease;Cell growth and death	ko05417//Lipid and atherosclerosis;ko04210//Apoptosis	K04396;K04396	GO:0005634//nucleus;GO:0005654//nucleoplasm;GO:0005730//nucleolus;GO:0005737//cytoplasm;GO:0005829//cytosol;GO:0008303//caspase complex;GO:0030424//axon;GO:0043025//neuronal cell body	GO:0004175//endopeptidase activity;GO:0004197//cysteine-type endopeptidase activity;GO:0005515//protein binding;GO:0008233//peptidase activity;GO:0008234//cysteine-type peptidase activity;GO:0016787//hydrolase activity;GO:0042802//identical protein binding;GO:0097153//cysteine-type endopeptidase activity involved in apoptotic process;GO:0097200//cysteine-type endopeptidase activity involved in ex…	GO:0002218//activation of innate immune response;GO:0002525//acute inflammatory response to non-antigenic stimulus;GO:0006508//proteolysis;GO:0006915//apoptotic process;GO:0007413//axonal fasciculation;GO:0009749//response to glucose;GO:0010039//response to iron ion;GO:0016540//protein autoprocessing;GO:0030855//epithelial cell differentiation;GO:0034097//response to cytokine;GO:0042542//response…	--
ENSMUSG00000059901	246	242	279	135	170	134	3.649	3.548	3.488	1.829	2.23	2.093	3.56166666666667	2.05066666666667	-0.796459	1.36004438470721e-05	0.00102770693345329	Adamts14	a disintegrin-like and metallopeptidase (reprolysin type) with thrombospondin type 1 motif, 14 [Source:MGI Symbol;Acc:MGI:2179942]	-	-	-	-	GO:0005576//extracellular region;GO:0031012//extracellular matrix	GO:0004222//metalloendopeptidase activity;GO:0008233//peptidase activity;GO:0008237//metallopeptidase activity;GO:0016787//hydrolase activity;GO:0046872//metal ion binding	GO:0006508//proteolysis;GO:0007229//integrin-mediated signaling pathway;GO:0030198//extracellular matrix organization;GO:0030199//collagen fibril organization	--
ENSMUSG00000037594	281	280	329	510	495	408	14.662	13.704	14.135	23.163	22.743	20.791	14.167	22.2323333333333	0.65012508450147	1.41072522331592e-05	0.00105631257289469	Clba1	clathrin binding box of aftiphilin containing 1 [Source:MGI Symbol;Acc:MGI:2443738]	-	-	-	-	GO:0030121//AP-1 adaptor complex;GO:0032588//trans-Golgi network membrane	GO:0030276//clathrin binding	GO:0046907//intracellular transport	--
ENSMUSG00000037419	299	297	410	173	223	177	5.148	4.977	5.843	2.721	3.395	3.209	5.32266666666667	3.10833333333333	-0.776008	1.42842347394252e-05	0.001064724881731	Endod1	endonuclease domain containing 1 [Source:MGI Symbol;Acc:MGI:1919196]	-	-	-	-	GO:0005576//extracellular region	GO:0003674//molecular_function;GO:0003676//nucleic acid binding;GO:0004518//nuclease activity;GO:0004519//endonuclease activity;GO:0016787//hydrolase activity;GO:0046872//metal ion binding	GO:0002376//immune system process;GO:0008150//biological_process;GO:0045087//innate immune response	--
ENSMUSG00000031266	751	675	783	1242	1198	911	19.17	16.769	16.544	34.463	32.272	26.856	17.4943333333333	31.197	0.834519613728916	1.47202458641746e-05	0.00109228202757004	Gla	galactosidase, alpha [Source:MGI Symbol;Acc:MGI:1347344]	Metabolism;Cellular Processes;Metabolism;Metabolism;Metabolism;Metabolism	Global and overview maps;Transport and catabolism;Lipid metabolism;Lipid metabolism;Carbohydrate metabolism;Glycan biosynthesis and metabolism	ko01100//Metabolic pathways;ko04142//Lysosome;ko00561//Glycerolipid metabolism;ko00600//Sphingolipid metabolism;ko00052//Galactose metabolism;ko00603//Glycosphingolipid biosynthesis - globo and isoglobo series	K01189;K01189;K01189;K01189;K01189;K01189	GO:0005576//extracellular region;GO:0005615//extracellular space;GO:0005737//cytoplasm;GO:0005764//lysosome;GO:0005794//Golgi apparatus	GO:0003824//catalytic activity;GO:0004553//hydrolase activity, hydrolyzing O-glycosyl compounds;GO:0004557//alpha-galactosidase activity;GO:0005102//signaling receptor binding;GO:0016787//hydrolase activity;GO:0016798//hydrolase activity, acting on glycosyl bonds;GO:0016936//galactoside binding;GO:0017041//galactosylgalactosylglucosylceramidase activity;GO:0042803//protein homodimerization activi…	GO:0005975//carbohydrate metabolic process;GO:0006629//lipid metabolic process;GO:0008152//metabolic process;GO:0009311//oligosaccharide metabolic process;GO:0016139//glycoside catabolic process;GO:0035904//aorta development;GO:0045019//negative regulation of nitric oxide biosynthetic process;GO:0046477//glycosylceramide catabolic process;GO:0046479//glycosphingolipid catabolic process;GO:0051001…	--
ENSMUSG00000006930	92	86	130	54	39	27	3.416	2.487	3.224	1.33	1.511	1.419	3.04233333333333	1.42	-1.09929	1.54967148765723e-05	0.00113963117929364	Hap1	huntingtin-associated protein 1 [Source:MGI Symbol;Acc:MGI:1261831]	Human Diseases;Human Diseases;Human Diseases;Organismal Systems	Neurodegenerative disease;Neurodegenerative disease;Neurodegenerative disease;Nervous system	ko05022//Pathways of neurodegeneration - multiple diseases;ko05014//Amyotrophic lateral sclerosis;ko05016//Huntington disease;ko04727//GABAergic synapse	K04647;K04647;K04647;K04647	GO:0005634//nucleus;GO:0005730//nucleolus;GO:0005737//cytoplasm;GO:0005739//mitochondrion;GO:0005764//lysosome;GO:0005768//endosome;GO:0005769//early endosome;GO:0005776//autophagosome;GO:0005783//endoplasmic reticulum;GO:0005813//centrosome;GO:0005814//centriole;GO:0005829//cytosol;GO:0005856//cytoskeleton;GO:0008021//synaptic vesicle;GO:0016234//inclusion body;GO:0030424//axon;GO:0030425//dendr…	GO:0005102//signaling receptor binding;GO:0005515//protein binding;GO:0017022//myosin binding;GO:0019904//protein domain specific binding;GO:0042802//identical protein binding;GO:0044325//transmembrane transporter binding;GO:0048403//brain-derived neurotrophic factor binding	GO:0006605//protein targeting;GO:0006887//exocytosis;GO:0006914//autophagy;GO:0008089//anterograde axonal transport;GO:0008090//retrograde axonal transport;GO:0008104//protein localization;GO:0010976//positive regulation of neuron projection development;GO:0015031//protein transport;GO:0017157//regulation of exocytosis;GO:0021549//cerebellum development;GO:0021979//hypothalamus cell differentiati…	--
ENSMUSG00000024539	659	621	759	1043	1062	896	30.152	27.834	28.778	44.423	43.657	43.215	28.9213333333333	43.765	0.597643505418971	1.59399142425652e-05	0.00116701425474567	Ptpn2	protein tyrosine phosphatase, non-receptor type 2 [Source:MGI Symbol;Acc:MGI:97806]	Environmental Information Processing	Signal transduction	ko04630//JAK-STAT signaling pathway	K18026	GO:0005634//nucleus;GO:0005654//nucleoplasm;GO:0005737//cytoplasm;GO:0005783//endoplasmic reticulum;GO:0005793//endoplasmic reticulum-Golgi intermediate compartment;GO:0005829//cytosol;GO:0005886//plasma membrane;GO:0016020//membrane;GO:0031904//endosome lumen	GO:0004721//phosphoprotein phosphatase activity;GO:0004725//protein tyrosine phosphatase activity;GO:0004726//non-membrane spanning protein tyrosine phosphatase activity;GO:0005178//integrin binding;GO:0005515//protein binding;GO:0016787//hydrolase activity;GO:0016791//phosphatase activity;GO:0019901//protein kinase binding;GO:0019905//syntaxin binding;GO:0030971//receptor tyrosine kinase binding…	GO:0000122//negative regulation of transcription by RNA polymerase II;GO:0006470//protein dephosphorylation;GO:0008285//negative regulation of cell population proliferation;GO:0008286//insulin receptor signaling pathway;GO:0010804//negative regulation of tumor necrosis factor-mediated signaling pathway;GO:0010888//negative regulation of lipid storage;GO:0016311//dephosphorylation;GO:0030183//B ce…	--
ENSMUSG00000039853	83	87	90	41	28	37	4.309	4.457	3.874	1.858	1.244	2.098	4.21333333333333	1.73333333333333	-1.28141	1.67117308824262e-05	0.00121356824694792	Trim14	tripartite motif-containing 14 [Source:MGI Symbol;Acc:MGI:1921985]	-	-	-	-	GO:0005737//cytoplasm;GO:0005739//mitochondrion;GO:0005741//mitochondrial outer membrane;GO:0016020//membrane;GO:0031410//cytoplasmic vesicle;GO:0045335//phagocytic vesicle	GO:0003713//transcription coactivator activity;GO:0005515//protein binding;GO:0008270//zinc ion binding;GO:0046872//metal ion binding;GO:0061630//ubiquitin protein ligase activity	GO:0002376//immune system process;GO:0016567//protein ubiquitination;GO:0032897//negative regulation of viral transcription;GO:0045087//innate immune response;GO:0045893//positive regulation of transcription, DNA-templated;GO:0051091//positive regulation of DNA-binding transcription factor activity;GO:0051092//positive regulation of NF-kappaB transcription factor activity	--
ENSMUSG00000061175	610	594	717	924	1142	857	6.815	6.269	6.584	9.455	10.939	10.297	6.556	10.2303333333333	0.641965393403448	1.68659596885564e-05	0.0012185655874982	Fnip2	folliculin interacting protein 2 [Source:MGI Symbol;Acc:MGI:2683054]	Environmental Information Processing	Signal transduction	ko04150//mTOR signaling pathway	K20401	GO:0005737//cytoplasm;GO:0005764//lysosome;GO:0005765//lysosomal membrane;GO:0005829//cytosol;GO:0016020//membrane;GO:0034451//centriolar satellite	GO:0042030//ATPase inhibitor activity;GO:0051087//chaperone binding	GO:0000122//negative regulation of transcription by RNA polymerase II;GO:0001932//regulation of protein phosphorylation;GO:0006468//protein phosphorylation;GO:0006974//cellular response to DNA damage stimulus;GO:0008285//negative regulation of cell population proliferation;GO:0008630//intrinsic apoptotic signaling pathway in response to DNA damage;GO:0031334//positive regulation of protein-contai…	--
ENSMUSG00000121571	0	0	0	21	5	15	0	0	0	1.673	0.402	1.383	0.001	1.15266666666667	10.1707596529211	1.70910404300417e-05	0.00122943541049815	-	novel protein	-	-	-	-	-	-	-	--
ENSMUSG00000051716	7	8	12	36	44	37	0.386	0.429	0.526	1.717	2.09	2.026	0.447	1.94433333333333	2.12092883690929	1.73062075333878e-05	0.00123950068129346	Apon	apolipoprotein N [Source:MGI Symbol;Acc:MGI:88931]	-	-	-	-	GO:0005615//extracellular space;GO:0005737//cytoplasm	GO:0003674//molecular_function	GO:0008203//cholesterol metabolic process	--
ENSMUSG00000001052	1341	1443	1743	2261	2543	1927	25.223	26.495	27.067	38.055	42.186	38.863	26.2616666666667	39.7013333333333	0.596228981660027	1.76324893919054e-05	0.00125740258767471	Sec24b	Sec24 related gene family, member B (S. cerevisiae) [Source:MGI Symbol;Acc:MGI:2139764]	Genetic Information Processing	Folding, sorting and degradation	ko04141//Protein processing in endoplasmic reticulum	K14007	GO:0005789//endoplasmic reticulum membrane;GO:0005829//cytosol;GO:0012507//ER to Golgi transport vesicle membrane;GO:0016020//membrane;GO:0030127//COPII vesicle coat;GO:0030134//COPII-coated ER to Golgi transport vesicle;GO:0031410//cytoplasmic vesicle;GO:0070971//endoplasmic reticulum exit site	GO:0000149//SNARE binding;GO:0005515//protein binding;GO:0008270//zinc ion binding	GO:0001843//neural tube closure;GO:0002093//auditory receptor cell morphogenesis;GO:0003151//outflow tract morphogenesis;GO:0006886//intracellular protein transport;GO:0006888//endoplasmic reticulum to Golgi vesicle-mediated transport;GO:0015031//protein transport;GO:0021747//cochlear nucleus development;GO:0035909//aorta morphogenesis;GO:0060088//auditory receptor cell stereocilium organization;…	--
ENSMUSG00000038894	250	198	250	443	463	304	3.043	2.345	2.519	4.926	4.984	3.896	2.63566666666667	4.602	0.804093059633085	1.91960914111121e-05	0.00136194376271499	Irs2	insulin receptor substrate 2 [Source:MGI Symbol;Acc:MGI:109334]	Human Diseases;Environmental Information Processing;Human Diseases;Human Diseases;Cellular Processes;Organismal Systems;Environmental Information Processing;Environmental Information Processing;Organismal Systems;Human Diseases;Organismal Systems;Organismal Systems;Organismal Systems;Organismal Systems;Human Diseases	Neurodegenerative disease;Signal transduction;Cancer: overview;Endocrine and metabolic disease;Transport and catabolism;Endocrine system;Signal transduction;Signal transduction;Endocrine system;Endocrine and metabolic disease;Aging;Endocrine system;Aging;Endocrine system;Endocrine and metabolic disease	ko05010//Alzheimer disease;ko04022//cGMP-PKG signaling pathway;ko05206//MicroRNAs in cancer;ko04932//Non-alcoholic fatty liver disease;ko04140//Autophagy - animal;ko04910//Insulin signaling pathway;ko04068//FoxO signaling pathway;ko04152//AMPK signaling pathway;ko04935//Growth hormone synthesis, secretion and action;ko04931//Insulin resistance;ko04211//Longevity regulating pathway;ko04920//Adipoc…	K07187;K07187;K07187;K07187;K07187;K07187;K07187;K07187;K07187;K07187;K07187;K07187;K07187;K07187;K07187	GO:0005737//cytoplasm;GO:0005829//cytosol;GO:0005886//plasma membrane;GO:0032991//protein-containing complex	GO:0005068//transmembrane receptor protein tyrosine kinase adaptor activity;GO:0005158//insulin receptor binding;GO:0005515//protein binding;GO:0019901//protein kinase binding;GO:0019903//protein phosphatase binding;GO:0019904//protein domain specific binding;GO:0030674//protein-macromolecule adaptor activity;GO:0043548//phosphatidylinositol 3-kinase binding;GO:0071889//14-3-3 protein binding	GO:0002053//positive regulation of mesenchymal cell proliferation;GO:0002903//negative regulation of B cell apoptotic process;GO:0007165//signal transduction;GO:0007420//brain development;GO:0008283//cell population proliferation;GO:0008284//positive regulation of cell population proliferation;GO:0008286//insulin receptor signaling pathway;GO:0009749//response to glucose;GO:0010631//epithelial ce…	--
ENSMUSG00000038213	381	383	428	667	709	503	12.478	12.195	11.586	19.936	20.507	17.319	12.0863333333333	19.254	0.671781559149278	1.93440472549132e-05	0.00136194376271499	Tapbpl	TAP binding protein-like [Source:MGI Symbol;Acc:MGI:2384853]	-	-	-	-	GO:0000139//Golgi membrane;GO:0005783//endoplasmic reticulum;GO:0005789//endoplasmic reticulum membrane;GO:0005794//Golgi apparatus;GO:0005886//plasma membrane;GO:0016020//membrane;GO:0042824//MHC class I peptide loading complex;GO:0043231//intracellular membrane-bounded organelle	GO:0023024//MHC class I protein complex binding;GO:0062061//TAP complex binding	GO:0002376//immune system process;GO:0002397//MHC class I protein complex assembly;GO:0002502//peptide antigen assembly with MHC class I protein complex;GO:0002590//negative regulation of antigen processing and presentation of peptide antigen via MHC class I	--
ENSMUSG00000025283	782	872	1020	1325	1438	1181	52.336	57.232	55.928	81.716	84.878	81.77	55.1653333333333	82.788	0.585659724319151	1.93464967204096e-05	0.00136194376271499	Sat1	spermidine/spermine N1-acetyl transferase 1 [Source:MGI Symbol;Acc:MGI:98233]	Metabolism;Metabolism;Cellular Processes	Global and overview maps;Amino acid metabolism;Cell growth and death	ko01100//Metabolic pathways;ko00330//Arginine and proline metabolism;ko04216//Ferroptosis	K00657;K00657;K00657	GO:0005737//cytoplasm;GO:0005829//cytosol	GO:0004145//diamine N-acetyltransferase activity;GO:0008080//N-acetyltransferase activity;GO:0016740//transferase activity;GO:0016746//acyltransferase activity;GO:0016747//acyltransferase activity, transferring groups other than amino-acyl groups;GO:0019809//spermidine binding;GO:0042802//identical protein binding	GO:0001525//angiogenesis;GO:0006595//polyamine metabolic process;GO:0006596//polyamine biosynthetic process;GO:0006598//polyamine catabolic process;GO:0009447//putrescine catabolic process;GO:0032918//spermidine acetylation;GO:0042127//regulation of cell population proliferation;GO:0046208//spermine catabolic process	--
ENSMUSG00000019102	234	246	287	180	123	109	10.457	10.695	10.618	7.349	4.862	5.126	10.59	5.779	-0.873811	1.97445857910055e-05	0.00138405345419249	Aldh3a1	aldehyde dehydrogenase family 3, subfamily A1 [Source:MGI Symbol;Acc:MGI:1353451]	Metabolism;Metabolism;Metabolism;Metabolism;Metabolism;Metabolism;Metabolism;Metabolism	Global and overview maps;Xenobiotics biodegradation and metabolism;Xenobiotics biodegradation and metabolism;Carbohydrate metabolism;Amino acid metabolism;Metabolism of other amino acids;Amino acid metabolism;Amino acid metabolism	ko01100//Metabolic pathways;ko00980//Metabolism of xenobiotics by cytochrome P450;ko00982//Drug metabolism - cytochrome P450;ko00010//Glycolysis / Gluconeogenesis;ko00350//Tyrosine metabolism;ko00410//beta-Alanine metabolism;ko00340//Histidine metabolism;ko00360//Phenylalanine metabolism	K00129;K00129;K00129;K00129;K00129;K00129;K00129;K00129	GO:0005737//cytoplasm;GO:0005783//endoplasmic reticulum;GO:0005829//cytosol;GO:0005886//plasma membrane;GO:0016020//membrane	GO:0004028//3-chloroallyl aldehyde dehydrogenase activity;GO:0004029//aldehyde dehydrogenase (NAD+) activity;GO:0004030//aldehyde dehydrogenase [NAD(P)+] activity;GO:0008106//alcohol dehydrogenase (NADP+) activity;GO:0016491//oxidoreductase activity;GO:0016620//oxidoreductase activity, acting on the aldehyde or oxo group of donors, NAD or NADP as acceptor;GO:0018479//benzaldehyde dehydrogenase (N…	GO:0001666//response to hypoxia;GO:0006081//cellular aldehyde metabolic process;GO:0006629//lipid metabolic process;GO:0008284//positive regulation of cell population proliferation;GO:0009410//response to xenobiotic stimulus;GO:0014070//response to organic cyclic compound;GO:0051384//response to glucocorticoid;GO:0051591//response to cAMP	--
ENSMUSG00000027253	319	355	415	211	251	193	3.097	3.355	3.336	1.872	2.155	1.973	3.26266666666667	2	-0.706052	2.01083630435935e-05	0.00139402107297281	Lrp4	low density lipoprotein receptor-related protein 4 [Source:MGI Symbol;Acc:MGI:2442252]	-	-	-	-	GO:0005886//plasma membrane;GO:0009986//cell surface;GO:0014069//postsynaptic density;GO:0016020//membrane;GO:0030425//dendrite;GO:0031594//neuromuscular junction;GO:0043025//neuronal cell body;GO:0044853//plasma membrane raft;GO:0097060//synaptic membrane	GO:0005509//calcium ion binding;GO:0005515//protein binding;GO:0030971//receptor tyrosine kinase binding;GO:0034185//apolipoprotein binding;GO:0042803//protein homodimerization activity;GO:0097110//scaffold protein binding	GO:0001822//kidney development;GO:0001932//regulation of protein phosphorylation;GO:0001942//hair follicle development;GO:0006897//endocytosis;GO:0008104//protein localization;GO:0009953//dorsal/ventral pattern formation;GO:0009954//proximal/distal pattern formation;GO:0016055//Wnt signaling pathway;GO:0030154//cell differentiation;GO:0030279//negative regulation of ossification;GO:0030326//embry…	--
ENSMUSG00000026483	199	212	235	387	381	297	2.675	2.683	2.752	4.491	4.038	3.844	2.70333333333333	4.12433333333333	0.609421523958699	2.08334211783477e-05	0.00142513818794728	Niban1	niban apoptosis regulator 1 [Source:MGI Symbol;Acc:MGI:2137237]	-	-	-	-	GO:0005737//cytoplasm;GO:0005829//cytosol;GO:0005886//plasma membrane;GO:0016020//membrane	GO:0003674//molecular_function	GO:0001933//negative regulation of protein phosphorylation;GO:0001934//positive regulation of protein phosphorylation;GO:0006417//regulation of translation;GO:0034976//response to endoplasmic reticulum stress;GO:0045727//positive regulation of translation	--
ENSMUSG00000048040	108	104	116	193	212	182	5.446	5.085	4.824	8.857	9.418	9.626	5.11833333333333	9.30033333333333	0.861608318313678	2.10227997129357e-05	0.00142513818794728	Arxes2	adipocyte-related X-chromosome expressed sequence 2 [Source:MGI Symbol;Acc:MGI:1924226]	Genetic Information Processing	Folding, sorting and degradation	ko03060//Protein export	K12948	GO:0005783//endoplasmic reticulum;GO:0005787//signal peptidase complex;GO:0005789//endoplasmic reticulum membrane;GO:0016020//membrane	-	GO:0006465//signal peptide processing;GO:0045047//protein targeting to ER;GO:0045444//fat cell differentiation	--
ENSMUSG00000020886	811	766	821	583	559	546	20.81	19.455	18.387	12.598	12.436	13.894	19.5506666666667	12.976	-0.591372	2.13640210016826e-05	0.00143644701208456	Dlg4	discs large MAGUK scaffold protein 4 [Source:MGI Symbol;Acc:MGI:1277959]	Human Diseases;Human Diseases;Environmental Information Processing;Organismal Systems;Human Diseases	Neurodegenerative disease;Neurodegenerative disease;Signal transduction;Nervous system;Substance dependence	ko05022//Pathways of neurodegeneration - multiple diseases;ko05016//Huntington disease;ko04390//Hippo signaling pathway;ko04724//Glutamatergic synapse;ko05030//Cocaine addiction	K11828;K11828;K11828;K11828;K11828	GO:0005737//cytoplasm;GO:0005739//mitochondrion;GO:0005783//endoplasmic reticulum;GO:0005829//cytosol;GO:0005886//plasma membrane;GO:0005911//cell-cell junction;GO:0008021//synaptic vesicle;GO:0008076//voltage-gated potassium channel complex;GO:0014069//postsynaptic density;GO:0016020//membrane;GO:0030054//cell junction;GO:0030424//axon;GO:0030425//dendrite;GO:0030863//cortical cytoskeleton;GO:00…	GO:0005102//signaling receptor binding;GO:0005109//frizzled binding;GO:0005198//structural molecule activity;GO:0005515//protein binding;GO:0019894//kinesin binding;GO:0019900//kinase binding;GO:0019901//protein kinase binding;GO:0019903//protein phosphatase binding;GO:0030165//PDZ domain binding;GO:0031697//beta-1 adrenergic receptor binding;GO:0031698//beta-2 adrenergic receptor binding;GO:0031…	GO:0002091//negative regulation of receptor internalization;GO:0007204//positive regulation of cytosolic calcium ion concentration;GO:0007268//chemical synaptic transmission;GO:0007626//locomotory behavior;GO:0016188//synaptic vesicle maturation;GO:0035176//social behavior;GO:0035418//protein localization to synapse;GO:0035641//locomotory exploration behavior;GO:0035865//cellular response to pota…	--
ENSMUSG00000031616	138	157	167	51	68	99	2.93	3.244	2.935	0.989	1.277	2.213	3.03633333333333	1.493	-1.02412	2.42938171826239e-05	0.00162679695304619	Ednra	endothelin receptor type A [Source:MGI Symbol;Acc:MGI:105923]	Human Diseases;Environmental Information Processing;Environmental Information Processing;Environmental Information Processing;Environmental Information Processing;Organismal Systems;Organismal Systems	Cancer: overview;Signaling molecules and interaction;Signal transduction;Signal transduction;Signal transduction;Circulatory system;Endocrine system	ko05200//Pathways in cancer;ko04080//Neuroactive ligand-receptor interaction;ko04020//Calcium signaling pathway;ko04024//cAMP signaling pathway;ko04022//cGMP-PKG signaling pathway;ko04270//Vascular smooth muscle contraction;ko04924//Renin secretion	K04197;K04197;K04197;K04197;K04197;K04197;K04197	GO:0005886//plasma membrane;GO:0016020//membrane;GO:0030315//T-tubule;GO:0031965//nuclear membrane;GO:0045121//membrane raft;GO:0071944//cell periphery	GO:0004930//G protein-coupled receptor activity;GO:0004962//endothelin receptor activity;GO:0005515//protein binding	GO:0000278//mitotic cell cycle;GO:0001525//angiogenesis;GO:0001569//branching involved in blood vessel morphogenesis;GO:0001666//response to hypoxia;GO:0001701//in utero embryonic development;GO:0001821//histamine secretion;GO:0001934//positive regulation of protein phosphorylation;GO:0001974//blood vessel remodeling;GO:0001975//response to amphetamine;GO:0002027//regulation of heart rate;GO:0003…	--
ENSMUSG00000038175	180	219	255	376	390	321	4.52	5.352	5.3	9.098	8.66	8.492	5.05733333333333	8.75	0.790906146033973	2.45551591842929e-05	0.00163764023175246	Mylip	myosin regulatory light chain interacting protein [Source:MGI Symbol;Acc:MGI:2388271]	Organismal Systems	Digestive system	ko04979//Cholesterol metabolism	K10637	GO:0005737//cytoplasm;GO:0005856//cytoskeleton;GO:0005886//plasma membrane;GO:0016020//membrane	GO:0004842//ubiquitin-protein transferase activity;GO:0008092//cytoskeletal protein binding;GO:0016740//transferase activity;GO:0046872//metal ion binding;GO:0061630//ubiquitin protein ligase activity	GO:0006511//ubiquitin-dependent protein catabolic process;GO:0007399//nervous system development;GO:0010977//negative regulation of neuron projection development;GO:0010989//negative regulation of low-density lipoprotein particle clearance;GO:0016567//protein ubiquitination;GO:0031648//protein destabilization;GO:0032803//regulation of low-density lipoprotein particle receptor catabolic process;GO…	--
ENSMUSG00000030772	165	169	164	88	88	95	3.78	3.768	3.11	1.842	1.783	2.292	3.55266666666667	1.97233333333333	-0.848999	2.55444522348373e-05	0.00169674903896965	Dkk3	dickkopf WNT signaling pathway inhibitor 3 [Source:MGI Symbol;Acc:MGI:1354952]	-	-	-	-	GO:0005576//extracellular region;GO:0005615//extracellular space	GO:0039706//co-receptor binding;GO:0048019//receptor antagonist activity	GO:0007275//multicellular organism development;GO:0016055//Wnt signaling pathway;GO:0030178//negative regulation of Wnt signaling pathway;GO:0030325//adrenal gland development;GO:0032348//negative regulation of aldosterone biosynthetic process;GO:0045892//negative regulation of transcription, DNA-templated;GO:0090090//negative regulation of canonical Wnt signaling pathway;GO:2000065//negative reg…	--
ENSMUSG00000021457	324	326	379	222	228	191	5.506	5.376	5.314	3.379	3.489	3.41	5.39866666666667	3.426	-0.656078	2.91698322026035e-05	0.00189178994438381	Syk	spleen tyrosine kinase [Source:MGI Symbol;Acc:MGI:99515]	Human Diseases;Environmental Information Processing;Human Diseases;Human Diseases;Human Diseases;Human Diseases;Organismal Systems;Human Diseases;Environmental Information Processing;Organismal Systems;Organismal Systems;Organismal Systems;Organismal Systems;Environmental Information Processing;Organismal Systems;Organismal Systems;Organismal Systems	Infectious disease: viral;Signal transduction;Infectious disease: viral;Infectious disease: viral;Cancer: overview;Infectious disease: viral;Immune system;Infectious disease: bacterial;Signal transduction;Development and regeneration;Immune system;Immune system;Immune system;Signal transduction;Immune system;Immune system;Immune system	ko05168//Herpes simplex virus 1 infection;ko04151//PI3K-Akt signaling pathway;ko05171//Coronavirus disease - COVID-19;ko05169//Epstein-Barr virus infection;ko05203//Viral carcinogenesis;ko05167//Kaposi sarcoma-associated herpesvirus infection;ko04613//Neutrophil extracellular trap formation;ko05152//Tuberculosis;ko04072//Phospholipase D signaling pathway;ko04380//Osteoclast differentiation;ko0461…	K05855;K05855;K05855;K05855;K05855;K05855;K05855;K05855;K05855;K05855;K05855;K05855;K05855;K05855;K05855;K05855;K05855	GO:0005634//nucleus;GO:0005737//cytoplasm;GO:0005829//cytosol;GO:0005886//plasma membrane;GO:0016020//membrane;GO:0019815//B cell receptor complex;GO:0031234//extrinsic component of cytoplasmic side of plasma membrane;GO:0031410//cytoplasmic vesicle;GO:0032009//early phagosome;GO:0032991//protein-containing complex;GO:0042101//T cell receptor complex;GO:0045335//phagocytic vesicle	GO:0000166//nucleotide binding;GO:0001784//phosphotyrosine residue binding;GO:0004672//protein kinase activity;GO:0004674//protein serine/threonine kinase activity;GO:0004713//protein tyrosine kinase activity;GO:0004715//non-membrane spanning protein tyrosine kinase activity;GO:0005102//signaling receptor binding;GO:0005178//integrin binding;GO:0005515//protein binding;GO:0005524//ATP binding;GO:…	GO:0001525//angiogenesis;GO:0001775//cell activation;GO:0001819//positive regulation of cytokine production;GO:0001820//serotonin secretion;GO:0001945//lymph vessel development;GO:0002092//positive regulation of receptor internalization;GO:0002223//stimulatory C-type lectin receptor signaling pathway;GO:0002250//adaptive immune response;GO:0002281//macrophage activation involved in immune respons…	--
ENSMUSG00000047361	9	19	19	50	53	53	0.354	1.087	0.845	1.854	2.2	2.902	0.762	2.31866666666667	1.60543252909211	3.01694212926939e-05	0.00192628246881607	Gm973	predicted gene 973 [Source:MGI Symbol;Acc:MGI:2685819]	-	-	-	-	GO:0005575//cellular_component	GO:0003674//molecular_function	GO:0008150//biological_process	--
ENSMUSG00000029861	634	631	876	461	481	441	11.993	11.561	13.714	7.907	7.977	8.71	12.4226666666667	8.198	-0.599631	3.18159685700983e-05	0.00200806302779781	Fam131b	family with sequence similarity 131, member B [Source:MGI Symbol;Acc:MGI:1923406]	-	-	-	-	GO:0005654//nucleoplasm;GO:0005829//cytosol	GO:0003674//molecular_function	-	--
ENSMUSG00000048249	395	339	412	581	604	529	4.541	3.403	3.655	5.676	5.649	7.099	3.86633333333333	6.14133333333333	0.66758588651379	3.34590787627489e-05	0.00210370765060596	Crebrf	CREB3 regulatory factor [Source:MGI Symbol;Acc:MGI:1924378]	-	-	-	-	GO:0005634//nucleus;GO:0005654//nucleoplasm;GO:0005737//cytoplasm;GO:0016604//nuclear body	GO:0000977//RNA polymerase II transcription regulatory region sequence-specific DNA binding;GO:0000981//DNA-binding transcription factor activity, RNA polymerase II-specific;GO:0001228//DNA-binding transcription activator activity, RNA polymerase II-specific;GO:0003700//DNA-binding transcription factor activity	GO:0000122//negative regulation of transcription by RNA polymerase II;GO:0006355//regulation of transcription, DNA-templated;GO:0006357//regulation of transcription by RNA polymerase II;GO:0006986//response to unfolded protein;GO:0032388//positive regulation of intracellular transport;GO:0034976//response to endoplasmic reticulum stress;GO:0042711//maternal behavior;GO:0045732//positive regulatio…	Others
ENSMUSG00000009185	252	235	260	461	437	320	37.954	34.445	32.413	63.425	58.203	50.743	34.9373333333333	57.457	0.717713171786247	3.54913159939916e-05	0.00222299790254381	Ccl8	chemokine (C-C motif) ligand 8 [Source:MGI Symbol;Acc:MGI:101878]	Environmental Information Processing;Organismal Systems;Environmental Information Processing	Signaling molecules and interaction;Immune system;Signaling molecules and interaction	ko04060//Cytokine-cytokine receptor interaction;ko04062//Chemokine signaling pathway;ko04061//Viral protein interaction with cytokine and cytokine receptor	K16596;K16596;K16596	GO:0005576//extracellular region;GO:0005615//extracellular space	GO:0004672//protein kinase activity;GO:0005125//cytokine activity;GO:0008009//chemokine activity;GO:0008201//heparin binding;GO:0016004//phospholipase activator activity;GO:0048020//CCR chemokine receptor binding	GO:0002548//monocyte chemotaxis;GO:0006816//calcium ion transport;GO:0006874//cellular calcium ion homeostasis;GO:0006887//exocytosis;GO:0006935//chemotaxis;GO:0006954//inflammatory response;GO:0006955//immune response;GO:0007165//signal transduction;GO:0007186//G protein-coupled receptor signaling pathway;GO:0007267//cell-cell signaling;GO:0030593//neutrophil chemotaxis;GO:0031640//killing of ce…	--
ENSMUSG00000040938	224	265	276	131	172	144	11.809	13.054	10.811	5.03	6.376	7.132	11.8913333333333	6.17933333333333	-0.944387	3.72526305806774e-05	0.00231570786247358	Slc16a11	solute carrier family 16 (monocarboxylic acid transporters), member 11 [Source:MGI Symbol;Acc:MGI:2663709]	-	-	-	-	GO:0005783//endoplasmic reticulum;GO:0005789//endoplasmic reticulum membrane;GO:0005886//plasma membrane;GO:0016020//membrane	GO:0008028//monocarboxylic acid transmembrane transporter activity;GO:0015293//symporter activity;GO:0022857//transmembrane transporter activity;GO:0050833//pyruvate transmembrane transporter activity	GO:0006629//lipid metabolic process;GO:0015718//monocarboxylic acid transport;GO:0055085//transmembrane transport;GO:1901475//pyruvate transmembrane transport	--
ENSMUSG00000023224	168	170	190	263	289	302	7.313	7.202	6.846	10.458	11.125	13.841	7.12033333333333	11.808	0.729747939884961	4.21964700113355e-05	0.00257657104899757	Serping1	serine (or cysteine) peptidase inhibitor, clade G, member 1 [Source:MGI Symbol;Acc:MGI:894696]	Organismal Systems;Human Diseases	Immune system;Infectious disease: bacterial	ko04610//Complement and coagulation cascades;ko05133//Pertussis	K04001;K04001	GO:0005576//extracellular region;GO:0005615//extracellular space;GO:0062023//collagen-containing extracellular matrix	GO:0004867//serine-type endopeptidase inhibitor activity;GO:0030414//peptidase inhibitor activity	GO:0001869//negative regulation of complement activation, lectin pathway;GO:0002376//immune system process;GO:0006958//complement activation, classical pathway;GO:0007596//blood coagulation;GO:0007599//hemostasis;GO:0010466//negative regulation of peptidase activity;GO:0010951//negative regulation of endopeptidase activity;GO:0042730//fibrinolysis;GO:0045087//innate immune response	--
ENSMUSG00000005949	329	344	400	514	586	501	9.805	9.974	9.905	13.994	15.317	15.75	9.89466666666667	15.0203333333333	0.602193818266427	6.41679836369017e-05	0.00380229926061396	Ctns	cystinosis, nephropathic [Source:MGI Symbol;Acc:MGI:1932872]	Cellular Processes	Transport and catabolism	ko04142//Lysosome	K12386	GO:0005764//lysosome;GO:0005765//lysosomal membrane;GO:0005770//late endosome;GO:0005886//plasma membrane;GO:0016020//membrane;GO:0033162//melanosome membrane;GO:0042470//melanosome;GO:0043231//intracellular membrane-bounded organelle;GO:0045111//intermediate filament cytoskeleton	GO:0015184//L-cystine transmembrane transporter activity;GO:0015293//symporter activity;GO:0015295//solute:proton symporter activity	GO:0002088//lens development in camera-type eye;GO:0006749//glutathione metabolic process;GO:0007420//brain development;GO:0007616//long-term memory;GO:0007625//grooming behavior;GO:0007628//adult walking behavior;GO:0008542//visual learning;GO:0010730//negative regulation of hydrogen peroxide biosynthetic process;GO:0010918//positive regulation of mitochondrial membrane potential;GO:0015031//pro…	--
ENSMUSG00000025473	189	240	247	155	116	112	4.683	5.785	5.072	3.505	2.543	2.923	5.18	2.99033333333333	-0.792646	6.9363638145382e-05	0.00407481537725791	Adam8	a disintegrin and metallopeptidase domain 8 [Source:MGI Symbol;Acc:MGI:107825]	-	-	-	-	GO:0002102//podosome;GO:0005737//cytoplasm;GO:0005886//plasma membrane;GO:0009986//cell surface;GO:0016020//membrane;GO:0032010//phagolysosome;GO:0032127//dense core granule membrane;GO:0042581//specific granule;GO:0070820//tertiary granule;GO:0071133//alpha9-beta1 integrin-ADAM8 complex	GO:0004222//metalloendopeptidase activity;GO:0005178//integrin binding;GO:0005509//calcium ion binding;GO:0005515//protein binding;GO:0008233//peptidase activity;GO:0008237//metallopeptidase activity;GO:0008270//zinc ion binding;GO:0016787//hydrolase activity;GO:0046872//metal ion binding;GO:0050839//cell adhesion molecule binding	GO:0000902//cell morphogenesis;GO:0001525//angiogenesis;GO:0002523//leukocyte migration involved in inflammatory response;GO:0002675//positive regulation of acute inflammatory response;GO:0002693//positive regulation of cellular extravasation;GO:0006508//proteolysis;GO:0006954//inflammatory response;GO:0007160//cell-matrix adhesion;GO:0010718//positive regulation of epithelial to mesenchymal tran…	--
ENSMUSG00000041488	310	302	359	561	625	390	9.895	8.443	8.447	14.584	15.656	12.209	8.92833333333333	14.1496666666667	0.664305271571554	7.12564552341767e-05	0.00414451621026732	Stx3	syntaxin 3 [Source:MGI Symbol;Acc:MGI:103077]	Organismal Systems;Genetic Information Processing	Nervous system;Folding, sorting and degradation	ko04721//Synaptic vesicle cycle;ko04130//SNARE interactions in vesicular transport	K08486;K08486	GO:0001750//photoreceptor outer segment;GO:0001917//photoreceptor inner segment;GO:0005886//plasma membrane;GO:0005911//cell-cell junction;GO:0008021//synaptic vesicle;GO:0012505//endomembrane system;GO:0016020//membrane;GO:0016324//apical plasma membrane;GO:0030027//lamellipodium;GO:0030141//secretory granule;GO:0030425//dendrite;GO:0030426//growth cone;GO:0031201//SNARE complex;GO:0042470//mela…	GO:0000149//SNARE binding;GO:0005484//SNAP receptor activity;GO:0005515//protein binding;GO:0050544//arachidonic acid binding	GO:0006836//neurotransmitter transport;GO:0006886//intracellular protein transport;GO:0006887//exocytosis;GO:0008284//positive regulation of cell population proliferation;GO:0010468//regulation of gene expression;GO:0016192//vesicle-mediated transport;GO:0031175//neuron projection development;GO:0031629//synaptic vesicle fusion to presynaptic active zone membrane;GO:0045785//positive regulation o…	--
ENSMUSG00000035735	308	288	375	219	190	197	4.207	3.829	4.242	2.733	2.295	2.833	4.09266666666667	2.62033333333333	-0.643291	7.14528382028726e-05	0.00414451621026732	Dagla	diacylglycerol lipase, alpha [Source:MGI Symbol;Acc:MGI:2677061]	Organismal Systems;Organismal Systems	Nervous system;Endocrine system	ko04723//Retrograde endocannabinoid signaling;ko04925//Aldosterone synthesis and secretion	K13806;K13806	GO:0005768//endosome;GO:0005886//plasma membrane;GO:0016020//membrane;GO:0031901//early endosome membrane;GO:0032590//dendrite membrane;GO:0032591//dendritic spine membrane;GO:0042995//cell projection;GO:0043196//varicosity;GO:0045202//synapse;GO:0045211//postsynaptic membrane;GO:0098839//postsynaptic density membrane	GO:0004465//lipoprotein lipase activity;GO:0005515//protein binding;GO:0016787//hydrolase activity;GO:0046872//metal ion binding	GO:0006629//lipid metabolic process;GO:0007216//G protein-coupled glutamate receptor signaling pathway;GO:0007405//neuroblast proliferation;GO:0016042//lipid catabolic process;GO:0019369//arachidonic acid metabolic process;GO:0022008//neurogenesis;GO:0042136//neurotransmitter biosynthetic process;GO:0046340//diacylglycerol catabolic process;GO:0071926//endocannabinoid signaling pathway;GO:0098921…	--
ENSMUSG00000028883	827	928	1052	673	695	523	15.065	19.019	17.156	9.916	10.669	11.365	17.08	10.65	-0.681455	7.47457341626591e-05	0.00430519747853665	Sema3a	sema domain, immunoglobulin domain (Ig), short basic domain, secreted, (semaphorin) 3A [Source:MGI Symbol;Acc:MGI:107558]	Organismal Systems	Development and regeneration	ko04360//Axon guidance	K06840	GO:0030424//axon;GO:0030425//dendrite	GO:0005515//protein binding;GO:0030215//semaphorin receptor binding	GO:0007411//axon guidance;GO:0009653//anatomical structure morphogenesis;GO:0010977//negative regulation of neuron projection development;GO:0021772//olfactory bulb development;GO:0030517//negative regulation of axon extension;GO:0048731//system development;GO:0048841//regulation of axon extension involved in axon guidance;GO:0071526//semaphorin-plexin signaling pathway	--
ENSMUSG00000089844	35	38	44	91	102	72	3.706	3.365	3.02	7.972	8.886	8.211	3.36366666666667	8.35633333333333	1.31283529833362	7.76576701684295e-05	0.00445733380029456	A530032D15Rik	RIKEN cDNA A530032D15Rik gene [Source:MGI Symbol;Acc:MGI:3037746]	-	-	-	-	GO:0001650//fibrillar center;GO:0005634//nucleus;GO:0005739//mitochondrion	GO:0000981//DNA-binding transcription factor activity, RNA polymerase II-specific	GO:0006357//regulation of transcription by RNA polymerase II	--
ENSMUSG00000004285	386	381	414	711	587	495	42.258	40.621	37.501	71.174	56.846	57.056	40.1266666666667	61.692	0.620522101903947	8.68193394661587e-05	0.00496588534384039	Atp6v1f	ATPase, H+ transporting, lysosomal V1 subunit F [Source:MGI Symbol;Acc:MGI:1913394]	Metabolism;Human Diseases;Cellular Processes;Environmental Information Processing;Metabolism;Human Diseases;Organismal Systems;Organismal Systems	Global and overview maps;Infectious disease: viral;Transport and catabolism;Signal transduction;Energy metabolism;Immune disease;Nervous system;Excretory system	ko01100//Metabolic pathways;ko05165//Human papillomavirus infection;ko04145//Phagosome;ko04150//mTOR signaling pathway;ko00190//Oxidative phosphorylation;ko05323//Rheumatoid arthritis;ko04721//Synaptic vesicle cycle;ko04966//Collecting duct acid secretion	K02151;K02151;K02151;K02151;K02151;K02151;K02151;K02151	GO:0000221//vacuolar proton-transporting V-type ATPase, V1 domain;GO:0016020//membrane;GO:0016471//vacuolar proton-transporting V-type ATPase complex;GO:0030665//clathrin-coated vesicle membrane;GO:0030672//synaptic vesicle membrane;GO:0031410//cytoplasmic vesicle;GO:0033176//proton-transporting V-type ATPase complex;GO:0033180//proton-transporting V-type ATPase, V1 domain;GO:0045202//synapse;GO:…	GO:0046961//proton-transporting ATPase activity, rotational mechanism	GO:0006811//ion transport;GO:0034220//ion transmembrane transport;GO:0097401//synaptic vesicle lumen acidification;GO:1902600//proton transmembrane transport	--
ENSMUSG00000052477	69	91	99	147	178	155	4.585	6.074	5.852	9.192	11.035	11.523	5.50366666666667	10.5833333333333	0.943329091176262	8.76704285041897e-05	0.00499721442473881	C130026I21Rik	RIKEN cDNA C130026I21 gene [Source:MGI Symbol;Acc:MGI:3612702]	-	-	-	-	GO:0001650//fibrillar center;GO:0005634//nucleus;GO:0005739//mitochondrion	GO:0000981//DNA-binding transcription factor activity, RNA polymerase II-specific	GO:0006357//regulation of transcription by RNA polymerase II	--
ENSMUSG00000054863	62	79	111	33	36	36	1.833	2.273	2.717	0.891	0.941	1.121	2.27433333333333	0.984333333333333	-1.20822	9.09400931351396e-05	0.00514795929283558	Tafa5	TAFA chemokine like family member 5 [Source:MGI Symbol;Acc:MGI:2146182]	-	-	-	-	GO:0005576//extracellular region;GO:0005615//extracellular space;GO:0005737//cytoplasm	GO:0001664//G protein-coupled receptor binding;GO:0005125//cytokine activity;GO:0048018//receptor ligand activity	GO:0007186//G protein-coupled receptor signaling pathway;GO:0061044//negative regulation of vascular wound healing;GO:1904706//negative regulation of vascular associated smooth muscle cell proliferation;GO:1904753//negative regulation of vascular associated smooth muscle cell migration	--
ENSMUSG00000032281	312	330	379	214	231	218	8.482	8.723	8.826	5.224	5.459	6.285	8.677	5.656	-0.617414	0.000101379919112306	0.00564199799843586	Acsbg1	acyl-CoA synthetase bubblegum family member 1 [Source:MGI Symbol;Acc:MGI:2385656]	Metabolism;Organismal Systems;Organismal Systems;Metabolism;Metabolism;Metabolism	Global and overview maps;Endocrine system;Endocrine system;Global and overview maps;Lipid metabolism;Lipid metabolism	ko01100//Metabolic pathways;ko03320//PPAR signaling pathway;ko04920//Adipocytokine signaling pathway;ko01212//Fatty acid metabolism;ko00071//Fatty acid degradation;ko00061//Fatty acid biosynthesis	K15013;K15013;K15013;K15013;K15013;K15013	GO:0005737//cytoplasm;GO:0005783//endoplasmic reticulum;GO:0005886//plasma membrane;GO:0016020//membrane;GO:0031410//cytoplasmic vesicle;GO:0043231//intracellular membrane-bounded organelle	GO:0000166//nucleotide binding;GO:0004467//long-chain fatty acid-CoA ligase activity;GO:0005524//ATP binding;GO:0016405//CoA-ligase activity;GO:0016874//ligase activity;GO:0031957//very long-chain fatty acid-CoA ligase activity	GO:0000038//very long-chain fatty acid metabolic process;GO:0001676//long-chain fatty acid metabolic process;GO:0006629//lipid metabolic process;GO:0006631//fatty acid metabolic process;GO:0042759//long-chain fatty acid biosynthetic process;GO:0051384//response to glucocorticoid	--
ENSMUSG00000062980	163	198	192	308	349	248	2.552	2.95	2.337	4.123	4.336	3.563	2.613	4.00733333333333	0.61693539468044	0.00010437880328263	0.00578933342247395	Cped1	cadherin-like and PC-esterase domain containing 1 [Source:MGI Symbol;Acc:MGI:2444814]	-	-	-	-	GO:0005783//endoplasmic reticulum	GO:0003674//molecular_function	GO:0008150//biological_process	--
ENSMUSG00000090942	121	148	165	49	71	94	2.824	3.362	3.188	1.045	1.466	2.31	3.12466666666667	1.607	-0.959332	0.000108573669876898	0.00598171927719778	F830016B08Rik	RIKEN cDNA F830016B08 gene [Source:MGI Symbol;Acc:MGI:3588218]	-	-	-	-	GO:0005789//endoplasmic reticulum membrane;GO:0016020//membrane	GO:0003924//GTPase activity;GO:0005525//GTP binding	GO:0006952//defense response;GO:0035458//cellular response to interferon-beta	--
ENSMUSG00000039701	170	172	194	318	314	238	2.141	2.192	2.108	3.829	3.466	3.226	2.147	3.507	0.70791523939404	0.000110164058938976	0.0060290117704377	Usp53	ubiquitin specific peptidase 53 [Source:MGI Symbol;Acc:MGI:2139607]	-	-	-	-	GO:0005911//cell-cell junction;GO:0005923//bicellular tight junction;GO:0070161//anchoring junction	GO:0004843//thiol-dependent deubiquitinase;GO:0005515//protein binding	GO:0001508//action potential;GO:0007605//sensory perception of sound;GO:0010996//response to auditory stimulus;GO:0016579//protein deubiquitination;GO:0051402//neuron apoptotic process;GO:1904019//epithelial cell apoptotic process;GO:1905584//outer hair cell apoptotic process	--
ENSMUSG00000045780	292	286	395	182	210	209	3.926	3.732	4.387	2.233	2.499	2.955	4.015	2.56233333333333	-0.647942	0.000113190491070806	0.00616182017707597	Or51v8	olfactory receptor family 51 subfamily V member 8 [Source:MGI Symbol;Acc:MGI:3030458]	Organismal Systems	Sensory system	ko04740//Olfactory transduction	K04257	GO:0005886//plasma membrane;GO:0016020//membrane	GO:0004930//G protein-coupled receptor activity;GO:0004984//olfactory receptor activity	GO:0007165//signal transduction;GO:0007186//G protein-coupled receptor signaling pathway;GO:0007608//sensory perception of smell;GO:0050896//response to stimulus;GO:0050911//detection of chemical stimulus involved in sensory perception of smell	--
ENSMUSG00000070867	144	166	187	97	100	79	1.675	1.879	1.8	1.031	1.029	0.967	1.78466666666667	1.009	-0.822728	0.000116752691261523	0.00630579371524938	Trabd2b	TraB domain containing 2B [Source:MGI Symbol;Acc:MGI:3650152]	-	-	-	-	GO:0005886//plasma membrane;GO:0016020//membrane;GO:0031090//organelle membrane	GO:0004175//endopeptidase activity;GO:0004222//metalloendopeptidase activity;GO:0008233//peptidase activity;GO:0008237//metallopeptidase activity;GO:0016787//hydrolase activity;GO:0017147//Wnt-protein binding;GO:0046872//metal ion binding	GO:0006508//proteolysis;GO:0016055//Wnt signaling pathway;GO:0030178//negative regulation of Wnt signaling pathway;GO:0031334//positive regulation of protein-containing complex assembly;GO:1904808//positive regulation of protein oxidation	--
ENSMUSG00000066043	744	736	897	1113	1192	1021	15.075	14.904	15.161	22.864	24.462	23.677	15.0466666666667	23.6676666666667	0.65347356374513	0.00012411824383472	0.00663831113860175	Phactr4	phosphatase and actin regulator 4 [Source:MGI Symbol;Acc:MGI:2140327]	-	-	-	-	GO:0005737//cytoplasm;GO:0030027//lamellipodium;GO:0042995//cell projection	GO:0003779//actin binding;GO:0004864//protein phosphatase inhibitor activity;GO:0008157//protein phosphatase 1 binding;GO:0072542//protein phosphatase activator activity	GO:0001755//neural crest cell migration;GO:0001843//neural tube closure;GO:0007266//Rho protein signal transduction;GO:0007399//nervous system development;GO:0030036//actin cytoskeleton organization;GO:0043085//positive regulation of catalytic activity;GO:0048484//enteric nervous system development;GO:0051726//regulation of cell cycle;GO:0061386//closure of optic fissure;GO:2001045//negative regu…	--
ENSMUSG00000022144	490	399	522	799	733	589	10.264	8.134	9.051	15.289	13.578	12.991	9.14966666666667	13.9526666666667	0.608749789341221	0.0001271031259747	0.00675409611026205	Gdnf	glial cell line derived neurotrophic factor [Source:MGI Symbol;Acc:MGI:107430]	Environmental Information Processing	Signal transduction	ko04020//Calcium signaling pathway	K05452	GO:0005576//extracellular region;GO:0005615//extracellular space;GO:0005794//Golgi apparatus;GO:0043235//receptor complex	GO:0005160//transforming growth factor beta receptor binding;GO:0008083//growth factor activity;GO:0030116//glial cell-derived neurotrophic factor receptor binding;GO:0030971//receptor tyrosine kinase binding;GO:0042803//protein homodimerization activity;GO:0048018//receptor ligand activity	GO:0001656//metanephros development;GO:0001657//ureteric bud development;GO:0001658//branching involved in ureteric bud morphogenesis;GO:0001755//neural crest cell migration;GO:0001759//organ induction;GO:0001941//postsynaptic membrane organization;GO:0003337//mesenchymal to epithelial transition involved in metanephros morphogenesis;GO:0007169//transmembrane receptor protein tyrosine kinase sign…	--
ENSMUSG00000059921	229	283	347	172	176	173	2.566	2.717	2.735	1.678	1.471	1.914	2.67266666666667	1.68766666666667	-0.66325	0.000129116552103152	0.00682110517129584	Unc5c	unc-5 netrin receptor C [Source:MGI Symbol;Acc:MGI:1095412]	Organismal Systems	Development and regeneration	ko04360//Axon guidance	K07521	GO:0005886//plasma membrane;GO:0009986//cell surface;GO:0016020//membrane;GO:0030027//lamellipodium;GO:0030175//filopodium;GO:0030424//axon;GO:0030425//dendrite;GO:0030426//growth cone;GO:0042995//cell projection;GO:0043005//neuron projection;GO:0043025//neuronal cell body;GO:0045202//synapse	GO:0005042//netrin receptor activity;GO:0005043//netrin receptor activity involved in chemorepulsion;GO:0005515//protein binding;GO:0015631//tubulin binding;GO:0019901//protein kinase binding	GO:0006915//apoptotic process;GO:0007165//signal transduction;GO:0007411//axon guidance;GO:0007420//brain development;GO:0030334//regulation of cell migration;GO:0033564//anterior/posterior axon guidance;GO:0035234//ectopic germ cell programmed cell death;GO:0038007//netrin-activated signaling pathway;GO:0043065//positive regulation of apoptotic process;GO:0051094//positive regulation of developm…	--
ENSMUSG00000019810	190	203	203	313	302	296	5.787	5.962	4.769	9.132	8.418	9.263	5.506	8.93766666666667	0.698893629998097	0.000129192303371839	0.00682110517129584	Fuca2	fucosidase, alpha-L- 2, plasma [Source:MGI Symbol;Acc:MGI:1914098]	Cellular Processes;Metabolism	Transport and catabolism;Glycan biosynthesis and metabolism	ko04142//Lysosome;ko00511//Other glycan degradation	K01206;K01206	GO:0005576//extracellular region;GO:0005615//extracellular space;GO:0005764//lysosome	GO:0004560//alpha-L-fucosidase activity;GO:0016787//hydrolase activity;GO:0016798//hydrolase activity, acting on glycosyl bonds	GO:0005975//carbohydrate metabolic process;GO:0006004//fucose metabolic process;GO:0008152//metabolic process;GO:0009617//response to bacterium;GO:0016139//glycoside catabolic process;GO:2000535//regulation of entry of bacterium into host cell	--
ENSMUSG00000020027	304	286	338	476	459	426	12.111	11.706	9.76	16.624	15.404	19.393	11.1923333333333	17.1403333333333	0.614884331238026	0.000136661027035318	0.00714672094715175	Socs2	suppressor of cytokine signaling 2 [Source:MGI Symbol;Acc:MGI:1201787]	Environmental Information Processing;Organismal Systems;Organismal Systems;Organismal Systems;Human Diseases	Signal transduction;Endocrine system;Endocrine system;Endocrine system;Endocrine and metabolic disease	ko04630//JAK-STAT signaling pathway;ko04910//Insulin signaling pathway;ko04935//Growth hormone synthesis, secretion and action;ko04917//Prolactin signaling pathway;ko04930//Type II diabetes mellitus	K04695;K04695;K04695;K04695;K04695	GO:0005942//phosphatidylinositol 3-kinase complex	GO:0005131//growth hormone receptor binding;GO:0005159//insulin-like growth factor receptor binding;GO:0005515//protein binding;GO:0046935//1-phosphatidylinositol-3-kinase regulator activity	GO:0007259//receptor signaling pathway via JAK-STAT;GO:0007595//lactation;GO:0009968//negative regulation of signal transduction;GO:0016567//protein ubiquitination;GO:0032355//response to estradiol;GO:0032870//cellular response to hormone stimulus;GO:0035556//intracellular signal transduction;GO:0040014//regulation of multicellular organism growth;GO:0040015//negative regulation of multicellular …	--
ENSMUSG00000038668	947	1056	1237	772	823	693	23.883	29.45	27.76	17.298	16.236	19.042	27.031	17.5253333333333	-0.625173	0.000158082465584278	0.00808724365083791	Lpar1	lysophosphatidic acid receptor 1 [Source:MGI Symbol;Acc:MGI:108429]	Human Diseases;Environmental Information Processing;Environmental Information Processing;Cellular Processes;Environmental Information Processing;Environmental Information Processing;Cellular Processes	Cancer: overview;Signaling molecules and interaction;Signal transduction;Cell motility;Signal transduction;Signal transduction;Cellular community - eukaryotes	ko05200//Pathways in cancer;ko04080//Neuroactive ligand-receptor interaction;ko04151//PI3K-Akt signaling pathway;ko04810//Regulation of actin cytoskeleton;ko04015//Rap1 signaling pathway;ko04072//Phospholipase D signaling pathway;ko04540//Gap junction	K04289;K04289;K04289;K04289;K04289;K04289;K04289	GO:0005737//cytoplasm;GO:0005768//endosome;GO:0005886//plasma membrane;GO:0009986//cell surface;GO:0016020//membrane;GO:0030139//endocytic vesicle;GO:0042734//presynaptic membrane;GO:0043005//neuron projection;GO:0043025//neuronal cell body;GO:0043197//dendritic spine;GO:0043198//dendritic shaft;GO:0045211//postsynaptic membrane;GO:0098978//glutamatergic synapse;GO:0098982//GABA-ergic synapse	GO:0001965//G-protein alpha-subunit binding;GO:0004930//G protein-coupled receptor activity;GO:0005515//protein binding;GO:0005543//phospholipid binding;GO:0030165//PDZ domain binding;GO:0035727//lysophosphatidic acid binding;GO:0070915//lysophosphatidic acid receptor activity	GO:0007165//signal transduction;GO:0007186//G protein-coupled receptor signaling pathway;GO:0007193//adenylate cyclase-inhibiting G protein-coupled receptor signaling pathway;GO:0007202//activation of phospholipase C activity;GO:0008360//regulation of cell shape;GO:0010977//negative regulation of neuron projection development;GO:0014003//oligodendrocyte development;GO:0021549//cerebellum developm…	--
ENSMUSG00000050931	331	354	350	560	590	415	8.008	6.23	6.193	9.862	9.549	12.148	6.81033333333333	10.5196666666667	0.627291673016224	0.000160654037259728	0.00819335590024611	Sgms2	sphingomyelin synthase 2 [Source:MGI Symbol;Acc:MGI:1921692]	Metabolism;Environmental Information Processing;Metabolism	Global and overview maps;Signal transduction;Lipid metabolism	ko01100//Metabolic pathways;ko04071//Sphingolipid signaling pathway;ko00600//Sphingolipid metabolism	K04714;K04714;K04714	GO:0000139//Golgi membrane;GO:0005654//nucleoplasm;GO:0005794//Golgi apparatus;GO:0005886//plasma membrane;GO:0016020//membrane	GO:0002950//ceramide phosphoethanolamine synthase activity;GO:0016301//kinase activity;GO:0016740//transferase activity;GO:0016780//phosphotransferase activity, for other substituted phosphate groups;GO:0033188//sphingomyelin synthase activity;GO:0047493//ceramide cholinephosphotransferase activity	GO:0006629//lipid metabolic process;GO:0006665//sphingolipid metabolic process;GO:0006686//sphingomyelin biosynthetic process;GO:0016310//phosphorylation;GO:0030500//regulation of bone mineralization;GO:0046513//ceramide biosynthetic process;GO:1905373//ceramide phosphoethanolamine biosynthetic process	--
ENSMUSG00000026259	152	140	212	99	98	74	5.08	4.538	5.663	2.81	2.615	2.819	5.09366666666667	2.748	-0.890323	0.000162082312801446	0.0082406849962291	Ngef	neuronal guanine nucleotide exchange factor [Source:MGI Symbol;Acc:MGI:1858414]	Organismal Systems	Development and regeneration	ko04360//Axon guidance	K07525	GO:0005737//cytoplasm;GO:0005829//cytosol;GO:0016020//membrane;GO:0030426//growth cone;GO:0042995//cell projection;GO:0098794//postsynapse;GO:0098978//glutamatergic synapse	GO:0005085//guanyl-nucleotide exchange factor activity;GO:0005515//protein binding;GO:0046875//ephrin receptor binding	GO:0007399//nervous system development;GO:0030154//cell differentiation;GO:0043087//regulation of GTPase activity;GO:0048013//ephrin receptor signaling pathway;GO:0061002//negative regulation of dendritic spine morphogenesis;GO:0090630//activation of GTPase activity;GO:1905806//regulation of synapse pruning	--
ENSMUSG00000025790	582	557	670	891	951	744	13.034	11.597	12.496	18.926	19.328	17.821	12.3756666666667	18.6916666666667	0.594888970546597	0.00016364426455004	0.00827130118063319	Slco3a1	solute carrier organic anion transporter family, member 3a1 [Source:MGI Symbol;Acc:MGI:1351867]	-	-	-	-	GO:0005886//plasma membrane;GO:0009925//basal plasma membrane;GO:0016020//membrane	GO:0005515//protein binding;GO:0008514//organic anion transmembrane transporter activity;GO:0015132//prostaglandin transmembrane transporter activity;GO:0015347//sodium-independent organic anion transmembrane transporter activity;GO:0022857//transmembrane transporter activity	GO:0001934//positive regulation of protein phosphorylation;GO:0006811//ion transport;GO:0015732//prostaglandin transport;GO:0043252//sodium-independent organic anion transport;GO:0051092//positive regulation of NF-kappaB transcription factor activity;GO:0055085//transmembrane transport	--
ENSMUSG00000042870	389	325	383	647	592	441	17.3	11.503	11.941	24.411	20.895	18.469	13.5813333333333	21.2583333333333	0.646403371479665	0.00016430391845747	0.00827130118063319	Tom1	target of myb1 trafficking protein [Source:MGI Symbol;Acc:MGI:1338026]	-	-	-	-	GO:0005737//cytoplasm;GO:0005768//endosome;GO:0005769//early endosome;GO:0005829//cytosol;GO:0010008//endosome membrane;GO:0016020//membrane;GO:0031901//early endosome membrane	GO:0005515//protein binding;GO:0010314//phosphatidylinositol-5-phosphate binding;GO:0030276//clathrin binding;GO:0031593//polyubiquitin modification-dependent protein binding;GO:0032050//clathrin heavy chain binding;GO:0035091//phosphatidylinositol binding;GO:0043130//ubiquitin binding;GO:0070853//myosin VI binding	GO:0007165//signal transduction;GO:0015031//protein transport;GO:0016197//endosomal transport;GO:0061753//substrate localization to autophagosome;GO:0061909//autophagosome-lysosome fusion;GO:1901098//positive regulation of autophagosome maturation;GO:1904978//regulation of endosome organization	--
ENSMUSG00000078763	102	83	98	37	56	40	4.211	3.335	3.349	1.396	2.045	1.739	3.63166666666667	1.72666666666667	-1.07264	0.000165236938977498	0.00827130118063319	Slfn1	schlafen 1 [Source:MGI Symbol;Acc:MGI:1313259]	-	-	-	-	GO:0005634//nucleus;GO:0005737//cytoplasm;GO:0005829//cytosol	GO:0004540//ribonuclease activity;GO:0005515//protein binding;GO:0043022//ribosome binding;GO:0140102//catalytic activity, acting on a rRNA	GO:0000122//negative regulation of transcription by RNA polymerase II;GO:0001933//negative regulation of protein phosphorylation;GO:0002250//adaptive immune response;GO:0002376//immune system process;GO:0008285//negative regulation of cell population proliferation;GO:0042098//T cell proliferation;GO:0042130//negative regulation of T cell proliferation;GO:0051726//regulation of cell cycle;GO:00905…	--
ENSMUSG00000035385	6931	5307	7008	13504	11704	8719	656.112	488.922	549.125	1167.76	979.781	869.014	564.719666666667	1005.51933333333	0.832334040974396	0.000165697164427181	0.00827130118063319	Ccl2	chemokine (C-C motif) ligand 2 [Source:MGI Symbol;Acc:MGI:98259]	Human Diseases;Environmental Information Processing;Human Diseases;Human Diseases;Human Diseases;Organismal Systems;Organismal Systems;Human Diseases;Human Diseases;Human Diseases;Environmental Information Processing;Human Diseases;Human Diseases;Environmental Information Processing;Organismal Systems;Human Diseases;Human Diseases	Infectious disease: viral;Signaling molecules and interaction;Infectious disease: viral;Infectious disease: viral;Cardiovascular disease;Immune system;Immune system;Infectious disease: viral;Cardiovascular disease;Infectious disease: bacterial;Signal transduction;Infectious disease: parasitic;Endocrine and metabolic disease;Signaling molecules and interaction;Immune system;Immune disease;Infectio…	ko05168//Herpes simplex virus 1 infection;ko04060//Cytokine-cytokine receptor interaction;ko05163//Human cytomegalovirus infection;ko05171//Coronavirus disease - COVID-19;ko05417//Lipid and atherosclerosis;ko04621//NOD-like receptor signaling pathway;ko04062//Chemokine signaling pathway;ko05164//Influenza A;ko05418//Fluid shear stress and atherosclerosis;ko05135//Yersinia infection;ko04668//TNF s…	K14624;K14624;K14624;K14624;K14624;K14624;K14624;K14624;K14624;K14624;K14624;K14624;K14624;K14624;K14624;K14624;K14624	GO:0005576//extracellular region;GO:0005615//extracellular space;GO:0005737//cytoplasm;GO:0005791//rough endoplasmic reticulum;GO:0030139//endocytic vesicle;GO:0030425//dendrite;GO:0043025//neuronal cell body;GO:0043204//perikaryon;GO:0043679//axon terminus;GO:0044299//C-fiber;GO:0045202//synapse;GO:0048471//perinuclear region of cytoplasm	GO:0001664//G protein-coupled receptor binding;GO:0005125//cytokine activity;GO:0005515//protein binding;GO:0008009//chemokine activity;GO:0008201//heparin binding;GO:0031727//CCR2 chemokine receptor binding;GO:0048020//CCR chemokine receptor binding	GO:0000165//MAPK cascade;GO:0001525//angiogenesis;GO:0001666//response to hypoxia;GO:0001912//positive regulation of leukocyte mediated cytotoxicity;GO:0001938//positive regulation of endothelial cell proliferation;GO:0002523//leukocyte migration involved in inflammatory response;GO:0002544//chronic inflammatory response;GO:0002548//monocyte chemotaxis;GO:0002687//positive regulation of leukocyte…	--
ENSMUSG00000024610	81	88	102	161	180	141	4.979	5.272	5.247	9.094	9.852	9.151	5.166	9.36566666666667	0.858334048552378	0.000166741503431329	0.00827654094705597	Cd74	CD74 antigen (invariant polypeptide of major histocompatibility complex, class II antigen-associated) [Source:MGI Symbol;Acc:MGI:96534]	Human Diseases;Human Diseases;Organismal Systems	Infectious disease: viral;Infectious disease: bacterial;Immune system	ko05168//Herpes simplex virus 1 infection;ko05152//Tuberculosis;ko04612//Antigen processing and presentation	K06505;K06505;K06505	GO:0005576//extracellular region;GO:0005615//extracellular space;GO:0005634//nucleus;GO:0005737//cytoplasm;GO:0005764//lysosome;GO:0005768//endosome;GO:0005770//late endosome;GO:0005771//multivesicular body;GO:0005773//vacuole;GO:0005783//endoplasmic reticulum;GO:0005789//endoplasmic reticulum membrane;GO:0005794//Golgi apparatus;GO:0005886//plasma membrane;GO:0009897//external side of plasma mem…	GO:0001540//amyloid-beta binding;GO:0004896//cytokine receptor activity;GO:0005515//protein binding;GO:0019955//cytokine binding;GO:0023026//MHC class II protein complex binding;GO:0035718//macrophage migration inhibitory factor binding;GO:0042289//MHC class II protein binding;GO:0042609//CD4 receptor binding;GO:0042658//MHC class II protein binding, via antigen binding groove;GO:0044183//protein…	GO:0001516//prostaglandin biosynthetic process;GO:0001934//positive regulation of protein phosphorylation;GO:0001961//positive regulation of cytokine-mediated signaling pathway;GO:0002250//adaptive immune response;GO:0002286//T cell activation involved in immune response;GO:0002376//immune system process;GO:0002606//positive regulation of dendritic cell antigen processing and presentation;GO:0002…	--
ENSMUSG00000047497	213	317	323	148	176	184	1.911	2.768	2.398	1.213	1.396	1.738	2.359	1.449	-0.703118	0.000168496352650225	0.00833525650812959	Adamts12	a disintegrin-like and metallopeptidase (reprolysin type) with thrombospondin type 1 motif, 12 [Source:MGI Symbol;Acc:MGI:2146046]	-	-	-	-	GO:0005576//extracellular region;GO:0031012//extracellular matrix	GO:0004222//metalloendopeptidase activity;GO:0008233//peptidase activity;GO:0008237//metallopeptidase activity;GO:0016787//hydrolase activity;GO:0046872//metal ion binding	GO:0001503//ossification;GO:0002062//chondrocyte differentiation;GO:0006029//proteoglycan metabolic process;GO:0006508//proteolysis;GO:0007160//cell-matrix adhesion;GO:0016477//cell migration;GO:0030167//proteoglycan catabolic process;GO:0030198//extracellular matrix organization;GO:0030199//collagen fibril organization;GO:0032331//negative regulation of chondrocyte differentiation;GO:0043931//os…	--
ENSMUSG00000027499	199	219	213	128	124	136	4.465	4.535	3.751	2.488	2.333	3.047	4.25033333333333	2.62266666666667	-0.696542	0.0001692079695662	0.00834539785228748	Pkia	protein kinase inhibitor, alpha [Source:MGI Symbol;Acc:MGI:104747]	Human Diseases	Substance dependence	ko05034//Alcoholism	K15985	GO:0005634//nucleus;GO:0005737//cytoplasm	GO:0004860//protein kinase inhibitor activity;GO:0004862//cAMP-dependent protein kinase inhibitor activity;GO:0005515//protein binding;GO:0034236//protein kinase A catalytic subunit binding	GO:0000122//negative regulation of transcription by RNA polymerase II;GO:0006469//negative regulation of protein kinase activity;GO:0010389//regulation of G2/M transition of mitotic cell cycle;GO:0042308//negative regulation of protein import into nucleus;GO:0043086//negative regulation of catalytic activity;GO:0051338//regulation of transferase activity;GO:2000480//negative regulation of cAMP-de…	--
ENSMUSG00000068794	9	23	12	47	47	45	0.164	0.407	0.181	0.781	0.756	0.862	0.250666666666667	0.799666666666667	1.6736285906158	0.000178913113109521	0.00877153485789624	Col28a1	collagen, type XXVIII, alpha 1 [Source:MGI Symbol;Acc:MGI:2685312]	Organismal Systems	Digestive system	ko04974//Protein digestion and absorption	K23619	GO:0005576//extracellular region;GO:0005581//collagen trimer;GO:0005588//collagen type V trimer;GO:0005604//basement membrane;GO:0005615//extracellular space;GO:0031012//extracellular matrix;GO:0062023//collagen-containing extracellular matrix;GO:0110165//cellular anatomical entity	GO:0004867//serine-type endopeptidase inhibitor activity;GO:0005201//extracellular matrix structural constituent;GO:0030020//extracellular matrix structural constituent conferring tensile strength;GO:0030414//peptidase inhibitor activity	GO:0007155//cell adhesion;GO:0010466//negative regulation of peptidase activity;GO:0030198//extracellular matrix organization	--
ENSMUSG00000004508	168	215	234	311	362	299	2.993	3.274	2.774	4.264	5.07	5.442	3.01366666666667	4.92533333333333	0.708701512346734	0.000210446230383877	0.0102564519322888	Gab2	growth factor receptor bound protein 2-associated protein 2 [Source:MGI Symbol;Acc:MGI:1333854]	Environmental Information Processing;Environmental Information Processing;Organismal Systems;Environmental Information Processing;Organismal Systems;Human Diseases;Organismal Systems	Signal transduction;Signal transduction;Development and regeneration;Signal transduction;Immune system;Cancer: specific types;Immune system	ko04014//Ras signaling pathway;ko04072//Phospholipase D signaling pathway;ko04380//Osteoclast differentiation;ko04071//Sphingolipid signaling pathway;ko04666//Fc gamma R-mediated phagocytosis;ko05220//Chronic myeloid leukemia;ko04664//Fc epsilon RI signaling pathway	K08091;K08091;K08091;K08091;K08091;K08091;K08091	GO:0005737//cytoplasm;GO:0005886//plasma membrane	GO:0005068//transmembrane receptor protein tyrosine kinase adaptor activity	GO:0007169//transmembrane receptor protein tyrosine kinase signaling pathway;GO:0008284//positive regulation of cell population proliferation;GO:0030316//osteoclast differentiation	--
ENSMUSG00000074207	25	25	22	31	96	80	1.29	1.255	0.939	1.461	4.379	4.345	1.16133333333333	3.395	1.54762945125439	0.000214524591314772	0.0103937164492007	Adh1	alcohol dehydrogenase 1 (class I) [Source:MGI Symbol;Acc:MGI:87921]	Metabolism;Human Diseases;Metabolism;Metabolism;Metabolism;Metabolism;Metabolism;Metabolism;Metabolism	Global and overview maps;Endocrine and metabolic disease;Metabolism of cofactors and vitamins;Xenobiotics biodegradation and metabolism;Xenobiotics biodegradation and metabolism;Carbohydrate metabolism;Lipid metabolism;Carbohydrate metabolism;Amino acid metabolism	ko01100//Metabolic pathways;ko04936//Alcoholic liver disease;ko00830//Retinol metabolism;ko00980//Metabolism of xenobiotics by cytochrome P450;ko00982//Drug metabolism - cytochrome P450;ko00010//Glycolysis / Gluconeogenesis;ko00071//Fatty acid degradation;ko00620//Pyruvate metabolism;ko00350//Tyrosine metabolism	K13951;K13951;K13951;K13951;K13951;K13951;K13951;K13951;K13951	GO:0005654//nucleoplasm;GO:0005737//cytoplasm;GO:0005739//mitochondrion;GO:0005829//cytosol;GO:0005886//plasma membrane	GO:0004022//alcohol dehydrogenase (NAD+) activity;GO:0004024//alcohol dehydrogenase activity, zinc-dependent;GO:0004745//NAD-retinol dehydrogenase activity;GO:0008270//zinc ion binding;GO:0016491//oxidoreductase activity;GO:0016616//oxidoreductase activity, acting on the CH-OH group of donors, NAD or NADP as acceptor;GO:0018455//alcohol dehydrogenase [NAD(P)+] activity;GO:0035276//ethanol binding…	GO:0001523//retinoid metabolic process;GO:0006068//ethanol catabolic process;GO:0006069//ethanol oxidation;GO:0031100//animal organ regeneration;GO:0032526//response to retinoic acid;GO:0032570//response to progesterone;GO:0033574//response to testosterone;GO:0042572//retinol metabolic process;GO:0042573//retinoic acid metabolic process;GO:0044282//small molecule catabolic process;GO:0046186//ace…	--
ENSMUSG00000028776	389	373	486	654	730	509	15.577	14.312	15.914	23.604	25.562	21.193	15.2676666666667	23.453	0.619292883284047	0.00021836477236437	0.0105312197317775	Tinagl1	tubulointerstitial nephritis antigen-like 1 [Source:MGI Symbol;Acc:MGI:2137617]	-	-	-	-	GO:0005576//extracellular region;GO:0005615//extracellular space;GO:0005737//cytoplasm;GO:0062023//collagen-containing extracellular matrix	GO:0005201//extracellular matrix structural constituent;GO:0008234//cysteine-type peptidase activity;GO:0043236//laminin binding	GO:0006508//proteolysis	--
ENSMUSG00000040111	356	309	364	528	544	436	3.808	4.108	3.76	6.276	6.551	6.358	3.892	6.395	0.716432648987888	0.000218700882881697	0.0105312197317775	Gramd1b	GRAM domain containing 1B [Source:MGI Symbol;Acc:MGI:1925037]	-	-	-	-	GO:0005783//endoplasmic reticulum;GO:0005789//endoplasmic reticulum membrane;GO:0005886//plasma membrane;GO:0016020//membrane;GO:0043231//intracellular membrane-bounded organelle;GO:0044232//organelle membrane contact site;GO:0071944//cell periphery;GO:0140268//endoplasmic reticulum-plasma membrane contact site	GO:0001786//phosphatidylserine binding;GO:0008289//lipid binding;GO:0015485//cholesterol binding;GO:0070300//phosphatidic acid binding;GO:0120020//cholesterol transfer activity	GO:0006869//lipid transport;GO:0032366//intracellular sterol transport;GO:0042632//cholesterol homeostasis;GO:0071397//cellular response to cholesterol;GO:0120009//intermembrane lipid transfer	--
ENSMUSG00000002104	385	362	484	720	627	515	18.886	17.189	19.411	31.874	26.845	26.377	18.4953333333333	28.3653333333333	0.616967516083252	0.000222045597921031	0.010603195315344	Rapsn	receptor-associated protein of the synapse [Source:MGI Symbol;Acc:MGI:99422]	-	-	-	-	GO:0005737//cytoplasm;GO:0005794//Golgi apparatus;GO:0005813//centrosome;GO:0005829//cytosol;GO:0005856//cytoskeleton;GO:0005886//plasma membrane;GO:0016020//membrane;GO:0031594//neuromuscular junction;GO:0045202//synapse;GO:0045211//postsynaptic membrane;GO:0099634//postsynaptic specialization membrane	GO:0005515//protein binding;GO:0033130//acetylcholine receptor binding;GO:0035255//ionotropic glutamate receptor binding;GO:0043495//protein-membrane adaptor activity;GO:0046872//metal ion binding;GO:0098879//structural constituent of postsynaptic specialization	GO:0007268//chemical synaptic transmission;GO:0007271//synaptic transmission, cholinergic;GO:0097049//motor neuron apoptotic process;GO:0098880//maintenance of postsynaptic specialization structure;GO:0099645//neurotransmitter receptor localization to postsynaptic specialization membrane;GO:1900075//positive regulation of neuromuscular synaptic transmission;GO:1901626//regulation of postsynaptic …	--
ENSMUSG00000002384	0	0	0	6	12	9	0	0	0	0.143	0.278	0.248	0.001	0.223	7.8008998999203	0.000224838409077656	0.0106736689127845	Bmp8b	bone morphogenetic protein 8b [Source:MGI Symbol;Acc:MGI:107335]	Environmental Information Processing;Organismal Systems;Environmental Information Processing;Environmental Information Processing	Signaling molecules and interaction;Environmental adaptation;Signal transduction;Signal transduction	ko04060//Cytokine-cytokine receptor interaction;ko04714//Thermogenesis;ko04390//Hippo signaling pathway;ko04350//TGF-beta signaling pathway	K16622;K16622;K16622;K16622	GO:0005576//extracellular region;GO:0005615//extracellular space	GO:0005125//cytokine activity;GO:0008083//growth factor activity	GO:0001503//ossification;GO:0002024//diet induced thermogenesis;GO:0007179//transforming growth factor beta receptor signaling pathway;GO:0007281//germ cell development;GO:0007283//spermatogenesis;GO:0010862//positive regulation of pathway-restricted SMAD protein phosphorylation;GO:0030154//cell differentiation;GO:0043408//regulation of MAPK cascade;GO:0048598//embryonic morphogenesis;GO:0051216/…	--
ENSMUSG00000027111	346	271	353	209	233	162	6.204	4.744	5.243	3.409	3.693	3.059	5.397	3.387	-0.67215	0.000226257221408503	0.0107003680169566	Itga6	integrin alpha 6 [Source:MGI Symbol;Acc:MGI:96605]	Human Diseases;Environmental Information Processing;Human Diseases;Cellular Processes;Cellular Processes;Environmental Information Processing;Human Diseases;Human Diseases;Human Diseases;Organismal Systems;Human Diseases;Environmental Information Processing;Human Diseases	Cancer: overview;Signal transduction;Infectious disease: viral;Cell motility;Cellular community - eukaryotes;Signaling molecules and interaction;Infectious disease: parasitic;Cardiovascular disease;Cancer: specific types;Immune system;Cardiovascular disease;Signaling molecules and interaction;Cardiovascular disease	ko05200//Pathways in cancer;ko04151//PI3K-Akt signaling pathway;ko05165//Human papillomavirus infection;ko04810//Regulation of actin cytoskeleton;ko04510//Focal adhesion;ko04514//Cell adhesion molecules;ko05145//Toxoplasmosis;ko05414//Dilated cardiomyopathy;ko05222//Small cell lung cancer;ko04640//Hematopoietic cell lineage;ko05410//Hypertrophic cardiomyopathy;ko04512//ECM-receptor interaction;ko…	K06485;K06485;K06485;K06485;K06485;K06485;K06485;K06485;K06485;K06485;K06485;K06485;K06485	GO:0005604//basement membrane;GO:0005886//plasma membrane;GO:0005912//adherens junction;GO:0008305//integrin complex;GO:0009897//external side of plasma membrane;GO:0009925//basal plasma membrane;GO:0009986//cell surface;GO:0016020//membrane;GO:0016323//basolateral plasma membrane;GO:0030056//hemidesmosome;GO:0030175//filopodium;GO:0034676//integrin alpha6-beta4 complex;GO:0045178//basal part of …	GO:0005178//integrin binding;GO:0005515//protein binding;GO:0031994//insulin-like growth factor I binding;GO:0038132//neuregulin binding;GO:0043236//laminin binding;GO:0044877//protein-containing complex binding;GO:0046872//metal ion binding	GO:0007155//cell adhesion;GO:0007160//cell-matrix adhesion;GO:0007229//integrin-mediated signaling pathway;GO:0010668//ectodermal cell differentiation;GO:0010811//positive regulation of cell-substrate adhesion;GO:0010976//positive regulation of neuron projection development;GO:0022409//positive regulation of cell-cell adhesion;GO:0030335//positive regulation of cell migration;GO:0031589//cell-sub…	--
ENSMUSG00000021186	756	758	957	1304	1335	966	20.742	20.745	22.728	34.164	33.574	29.469	21.405	32.4023333333333	0.598149871625081	0.000231424658030697	0.0108921668335419	Fbln5	fibulin 5 [Source:MGI Symbol;Acc:MGI:1346091]	-	-	-	-	GO:0005576//extracellular region;GO:0005615//extracellular space;GO:0062023//collagen-containing extracellular matrix;GO:0071953//elastic fiber	GO:0005178//integrin binding;GO:0005509//calcium ion binding;GO:0005515//protein binding;GO:0030023//extracellular matrix constituent conferring elasticity;GO:0042803//protein homodimerization activity	GO:0000122//negative regulation of transcription by RNA polymerase II;GO:0007155//cell adhesion;GO:0016525//negative regulation of angiogenesis;GO:0030198//extracellular matrix organization;GO:0033690//positive regulation of osteoblast proliferation;GO:0034394//protein localization to cell surface;GO:0045944//positive regulation of transcription by RNA polymerase II;GO:0046903//secretion;GO:00482…	--
ENSMUSG00000055435	160	167	167	236	289	247	2.279	2.421	1.936	2.878	3.62	3.708	2.212	3.402	0.621031755428678	0.000258655216972222	0.0119761193379392	Maf	avian musculoaponeurotic fibrosarcoma oncogene homolog [Source:MGI Symbol;Acc:MGI:96909]	Human Diseases;Organismal Systems;Human Diseases	Cancer: overview;Immune system;Immune disease	ko05202//Transcriptional misregulation in cancer;ko04658//Th1 and Th2 cell differentiation;ko05321//Inflammatory bowel disease	K09035;K09035;K09035	GO:0005634//nucleus;GO:0005654//nucleoplasm;GO:0005737//cytoplasm;GO:0090575//RNA polymerase II transcription regulator complex	GO:0000978//RNA polymerase II cis-regulatory region sequence-specific DNA binding;GO:0000981//DNA-binding transcription factor activity, RNA polymerase II-specific;GO:0001228//DNA-binding transcription activator activity, RNA polymerase II-specific;GO:0003677//DNA binding;GO:0003690//double-stranded DNA binding;GO:0003700//DNA-binding transcription factor activity;GO:0005515//protein binding;GO:0…	GO:0000122//negative regulation of transcription by RNA polymerase II;GO:0002088//lens development in camera-type eye;GO:0006355//regulation of transcription, DNA-templated;GO:0006357//regulation of transcription by RNA polymerase II;GO:0010628//positive regulation of gene expression;GO:0030219//megakaryocyte differentiation;GO:0032330//regulation of chondrocyte differentiation;GO:0045944//positi…	TF_bZIP
ENSMUSG00000042751	395	380	458	277	299	264	6.571	6.778	7.326	4.21	4.399	4.624	6.89166666666667	4.411	-0.643747	0.00026204088989554	0.012091315348037	Nmnat2	nicotinamide nucleotide adenylyltransferase 2 [Source:MGI Symbol;Acc:MGI:2444155]	Metabolism;Metabolism	Global and overview maps;Metabolism of cofactors and vitamins	ko01100//Metabolic pathways;ko00760//Nicotinate and nicotinamide metabolism	K06210;K06210	GO:0000139//Golgi membrane;GO:0005737//cytoplasm;GO:0005770//late endosome;GO:0005794//Golgi apparatus;GO:0005802//trans-Golgi network;GO:0005829//cytosol;GO:0016020//membrane;GO:0030424//axon;GO:0030659//cytoplasmic vesicle membrane;GO:0031410//cytoplasmic vesicle;GO:0042995//cell projection;GO:0045202//synapse	GO:0000166//nucleotide binding;GO:0000309//nicotinamide-nucleotide adenylyltransferase activity;GO:0003824//catalytic activity;GO:0004515//nicotinate-nucleotide adenylyltransferase activity;GO:0005524//ATP binding;GO:0016740//transferase activity;GO:0016779//nucleotidyltransferase activity;GO:0045182//translation regulator activity	GO:0009058//biosynthetic process;GO:0009435//NAD biosynthetic process;GO:0019363//pyridine nucleotide biosynthetic process;GO:2000766//negative regulation of cytoplasmic translation	--
ENSMUSG00000039239	202	228	259	145	151	133	3.039	3.632	3.462	2.158	2.066	2.291	3.37766666666667	2.17166666666667	-0.637224	0.000275089738950343	0.0125527791405235	Tgfb2	transforming growth factor, beta 2 [Source:MGI Symbol;Acc:MGI:98726]	Human Diseases;Environmental Information Processing;Environmental Information Processing;Human Diseases;Human Diseases;Human Diseases;Human Diseases;Cellular Processes;Human Diseases;Human Diseases;Human Diseases;Environmental Information Processing;Human Diseases;Environmental Information Processing;Cellular Processes;Organismal Systems;Human Diseases;Human Diseases;Human Diseases;Human Diseases…	Cancer: overview;Signal transduction;Signaling molecules and interaction;Infectious disease: viral;Cardiovascular disease;Cancer: overview;Infectious disease: bacterial;Cell growth and death;Cancer: specific types;Infectious disease: viral;Cancer: overview;Signal transduction;Cancer: specific types;Signal transduction;Cell growth and death;Development and regeneration;Infectious disease: parasiti…	ko05200//Pathways in cancer;ko04010//MAPK signaling pathway;ko04060//Cytokine-cytokine receptor interaction;ko05166//Human T-cell leukemia virus 1 infection;ko05415//Diabetic cardiomyopathy;ko05205//Proteoglycans in cancer;ko05152//Tuberculosis;ko04218//Cellular senescence;ko05225//Hepatocellular carcinoma;ko05161//Hepatitis B;ko05206//MicroRNAs in cancer;ko04390//Hippo signaling pathway;ko05226/…	K13376;K13376;K13376;K13376;K13376;K13376;K13376;K13376;K13376;K13376;K13376;K13376;K13376;K13376;K13376;K13376;K13376;K13376;K13376;K13376;K13376;K13376;K13376;K13376;K13376;K13376;K13376;K13376;K13376;K13376;K13376	GO:0005576//extracellular region;GO:0005604//basement membrane;GO:0005615//extracellular space;GO:0005737//cytoplasm;GO:0005768//endosome;GO:0005802//trans-Golgi network;GO:0009986//cell surface;GO:0030141//secretory granule;GO:0030424//axon;GO:0031012//extracellular matrix;GO:0043025//neuronal cell body;GO:0062023//collagen-containing extracellular matrix;GO:0099126//transforming growth factor b…	GO:0001540//amyloid-beta binding;GO:0005102//signaling receptor binding;GO:0005114//type II transforming growth factor beta receptor binding;GO:0005125//cytokine activity;GO:0005160//transforming growth factor beta receptor binding;GO:0005515//protein binding;GO:0008083//growth factor activity;GO:0034714//type III transforming growth factor beta receptor binding;GO:0042802//identical protein bind…	GO:0000902//cell morphogenesis;GO:0001501//skeletal system development;GO:0001502//cartilage condensation;GO:0001568//blood vessel development;GO:0001654//eye development;GO:0001666//response to hypoxia;GO:0001822//kidney development;GO:0001837//epithelial to mesenchymal transition;GO:0001843//neural tube closure;GO:0001942//hair follicle development;GO:0001974//blood vessel remodeling;GO:0003007…	--
ENSMUSG00000037868	79	109	125	64	39	46	2.26	2.779	2.693	1.528	0.917	1.286	2.57733333333333	1.24366666666667	-1.05128	0.000277156500386268	0.0126121520189586	Egr2	early growth response 2 [Source:MGI Symbol;Acc:MGI:95296]	Human Diseases;Human Diseases;Human Diseases;Organismal Systems	Infectious disease: viral;Cancer: overview;Infectious disease: viral;Immune system	ko05166//Human T-cell leukemia virus 1 infection;ko05203//Viral carcinogenesis;ko05161//Hepatitis B;ko04625//C-type lectin receptor signaling pathway	K12496;K12496;K12496;K12496	GO:0005634//nucleus;GO:0005654//nucleoplasm;GO:0005737//cytoplasm;GO:0043231//intracellular membrane-bounded organelle	GO:0000976//transcription cis-regulatory region binding;GO:0000978//RNA polymerase II cis-regulatory region sequence-specific DNA binding;GO:0000981//DNA-binding transcription factor activity, RNA polymerase II-specific;GO:0001228//DNA-binding transcription activator activity, RNA polymerase II-specific;GO:0003677//DNA binding;GO:0003682//chromatin binding;GO:0003700//DNA-binding transcription fa…	GO:0006355//regulation of transcription, DNA-templated;GO:0006357//regulation of transcription by RNA polymerase II;GO:0006611//protein export from nucleus;GO:0007611//learning or memory;GO:0007622//rhythmic behavior;GO:0008045//motor neuron axon guidance;GO:0010467//gene expression;GO:0014037//Schwann cell differentiation;GO:0014040//positive regulation of Schwann cell differentiation;GO:0016925…	zf-C2H2
ENSMUSG00000040713	1309	1134	1342	1959	1866	1452	51.184	40.763	42.764	70.704	69.515	63.09	44.9036666666667	67.7696666666667	0.593806420502965	0.000280626814713856	0.0126999052713773	Creg1	cellular repressor of E1A-stimulated genes 1 [Source:MGI Symbol;Acc:MGI:1344382]	-	-	-	-	GO:0005576//extracellular region;GO:0005615//extracellular space;GO:0005667//transcription regulator complex;GO:0005764//lysosome;GO:0005768//endosome	GO:0005159//insulin-like growth factor receptor binding	GO:0006355//regulation of transcription, DNA-templated;GO:0006897//endocytosis;GO:0006914//autophagy;GO:0007040//lysosome organization;GO:0007042//lysosomal lumen acidification	--
ENSMUSG00000010601	57	59	59	109	129	96	2.865	2.761	1.661	4.671	3.949	4.347	2.429	4.32233333333333	0.831447845482162	0.00028428038458531	0.0128300021240378	Apol7a	apolipoprotein L 7a [Source:MGI Symbol;Acc:MGI:1923011]	-	-	-	-	GO:0005576//extracellular region	GO:0008289//lipid binding	GO:0006869//lipid transport;GO:0042157//lipoprotein metabolic process	--
ENSMUSG00000020644	104	65	93	184	166	129	6.208	3.871	4.665	10.215	8.926	8.264	4.91466666666667	9.135	0.894311158605293	0.00033597280414553	0.0147586133405049	Id2	inhibitor of DNA binding 2 [Source:MGI Symbol;Acc:MGI:96397]	Human Diseases;Environmental Information Processing;Cellular Processes;Environmental Information Processing	Cancer: overview;Signal transduction;Cellular community - eukaryotes;Signal transduction	ko05202//Transcriptional misregulation in cancer;ko04390//Hippo signaling pathway;ko04550//Signaling pathways regulating pluripotency of stem cells;ko04350//TGF-beta signaling pathway	K17693;K17693;K17693;K17693	GO:0000785//chromatin;GO:0000791//euchromatin;GO:0005634//nucleus;GO:0005737//cytoplasm;GO:0005829//cytosol;GO:0032991//protein-containing complex	GO:0005515//protein binding;GO:0044325//transmembrane transporter binding;GO:0046983//protein dimerization activity;GO:0061629//RNA polymerase II-specific DNA-binding transcription factor binding;GO:0140416//transcription regulator inhibitor activity	GO:0000122//negative regulation of transcription by RNA polymerase II;GO:0001656//metanephros development;GO:0001779//natural killer cell differentiation;GO:0001966//thigmotaxis;GO:0002521//leukocyte differentiation;GO:0003149//membranous septum morphogenesis;GO:0003166//bundle of His development;GO:0007507//heart development;GO:0007623//circadian rhythm;GO:0008284//positive regulation of cell po…	bHLH
ENSMUSG00000005547	0	0	0	1	18	10	0	0	0	0.035	0.857	0.533	0.001	0.475	8.89178370321831	0.000344241234548732	0.015041607047006	Cyp2a5	cytochrome P450, family 2, subfamily a, polypeptide 5 [Source:MGI Symbol;Acc:MGI:88597]	Metabolism;Metabolism	Global and overview maps;Metabolism of cofactors and vitamins	ko01100//Metabolic pathways;ko00830//Retinol metabolism	K07411;K07411	GO:0005783//endoplasmic reticulum;GO:0005789//endoplasmic reticulum membrane;GO:0016020//membrane;GO:0043231//intracellular membrane-bounded organelle	GO:0004497//monooxygenase activity;GO:0005506//iron ion binding;GO:0016491//oxidoreductase activity;GO:0016705//oxidoreductase activity, acting on paired donors, with incorporation or reduction of molecular oxygen;GO:0016712//oxidoreductase activity, acting on paired donors, with incorporation or reduction of molecular oxygen, reduced flavin or flavoprotein as one donor, and incorporation of one …	-	--
ENSMUSG00000002109	95	77	116	166	178	155	3.807	2.971	3.816	5.669	5.923	6.158	3.53133333333333	5.91666666666667	0.744571610869386	0.00035407275211475	0.0153490538041744	Ddb2	damage specific DNA binding protein 2 [Source:MGI Symbol;Acc:MGI:1355314]	Human Diseases;Human Diseases;Human Diseases;Human Diseases;Human Diseases;Human Diseases;Human Diseases;Genetic Information Processing;Human Diseases;Human Diseases;Human Diseases;Human Diseases;Human Diseases;Cellular Processes;Human Diseases;Human Diseases;Human Diseases;Human Diseases;Genetic Information Processing;Human Diseases	Cancer: overview;Infectious disease: viral;Cancer: overview;Cancer: specific types;Infectious disease: viral;Cancer: specific types;Cancer: specific types;Folding, sorting and degradation;Cancer: specific types;Cancer: specific types;Cancer: specific types;Cancer: specific types;Cancer: specific types;Cell growth and death;Cancer: specific types;Cancer: specific types;Cancer: specific types;Cance…	ko05200//Pathways in cancer;ko05169//Epstein-Barr virus infection;ko05202//Transcriptional misregulation in cancer;ko05225//Hepatocellular carcinoma;ko05161//Hepatitis B;ko05226//Gastric cancer;ko05224//Breast cancer;ko04120//Ubiquitin mediated proteolysis;ko05222//Small cell lung cancer;ko05210//Colorectal cancer;ko05212//Pancreatic cancer;ko05220//Chronic myeloid leukemia;ko05214//Glioma;ko0411…	K10140;K10140;K10140;K10140;K10140;K10140;K10140;K10140;K10140;K10140;K10140;K10140;K10140;K10140;K10140;K10140;K10140;K10140;K10140;K10140	GO:0005634//nucleus;GO:0005654//nucleoplasm;GO:0005694//chromosome;GO:0030054//cell junction;GO:0031464//Cul4A-RING E3 ubiquitin ligase complex;GO:0031465//Cul4B-RING E3 ubiquitin ligase complex;GO:0032991//protein-containing complex;GO:0080008//Cul4-RING E3 ubiquitin ligase complex;GO:0090734//site of DNA damage	GO:0003677//DNA binding;GO:0003684//damaged DNA binding;GO:0004842//ubiquitin-protein transferase activity;GO:0005515//protein binding;GO:0044877//protein-containing complex binding	GO:0000209//protein polyubiquitination;GO:0006281//DNA repair;GO:0006289//nucleotide-excision repair;GO:0006290//pyrimidine dimer repair;GO:0006974//cellular response to DNA damage stimulus;GO:0009411//response to UV;GO:0016567//protein ubiquitination;GO:0034644//cellular response to UV;GO:0051865//protein autoubiquitination;GO:0070914//UV-damage excision repair	--
ENSMUSG00000021404	30	29	33	78	90	48	1.481	1.142	1.673	2.995	3.28	2.045	1.432	2.77333333333333	0.95358953504304	0.000360972960599572	0.0155346321388728	Serpinb9c	serine (or cysteine) peptidase inhibitor, clade B, member 9c [Source:MGI Symbol;Acc:MGI:894669]	Human Diseases	Infectious disease: parasitic	ko05146//Amoebiasis	K13963	GO:0005615//extracellular space;GO:0005634//nucleus;GO:0005654//nucleoplasm;GO:0005737//cytoplasm;GO:0005794//Golgi apparatus;GO:0005829//cytosol	GO:0002020//protease binding;GO:0004867//serine-type endopeptidase inhibitor activity;GO:0043027//cysteine-type endopeptidase inhibitor activity involved in apoptotic process	GO:0006915//apoptotic process;GO:0006955//immune response;GO:0010951//negative regulation of endopeptidase activity;GO:0042270//protection from natural killer cell mediated cytotoxicity;GO:0043066//negative regulation of apoptotic process	--
ENSMUSG00000018986	91	106	110	48	59	53	3.635	4.246	3.716	1.716	2.135	2.261	3.86566666666667	2.03733333333333	-0.924035	0.000379689761908333	0.0162880975206145	Slfn3	schlafen 3 [Source:MGI Symbol;Acc:MGI:1329005]	-	-	-	-	GO:0005634//nucleus;GO:0005829//cytosol	GO:0004540//ribonuclease activity;GO:0043022//ribosome binding;GO:0140102//catalytic activity, acting on a rRNA	GO:0008285//negative regulation of cell population proliferation;GO:0090501//RNA phosphodiester bond hydrolysis	--
ENSMUSG00000096727	236	245	269	147	149	185	13.59	13.565	12.961	7.644	7.482	11.111	13.372	8.74566666666667	-0.612575	0.00042212467632583	0.0177389280436617	Psmb9	proteasome (prosome, macropain) subunit, beta type 9 (large multifunctional peptidase 2) [Source:MGI Symbol;Acc:MGI:1346526]	Genetic Information Processing	Folding, sorting and degradation	ko03050//Proteasome	K02741	GO:0000502//proteasome complex;GO:0005634//nucleus;GO:0005737//cytoplasm;GO:0005829//cytosol;GO:0005839//proteasome core complex	GO:0004298//threonine-type endopeptidase activity	GO:0051603//proteolysis involved in cellular protein catabolic process;GO:2000116//regulation of cysteine-type endopeptidase activity	--
ENSMUSG00000044288	39	43	48	85	94	81	0.517	0.555	0.527	1.037	1.103	1.13	0.533	1.09	1.03212069690511	0.000452255391984585	0.0188131390711164	Cnr1	cannabinoid receptor 1 (brain) [Source:MGI Symbol;Acc:MGI:104615]	Environmental Information Processing;Organismal Systems;Environmental Information Processing;Organismal Systems	Signaling molecules and interaction;Environmental adaptation;Signal transduction;Nervous system	ko04080//Neuroactive ligand-receptor interaction;ko04714//Thermogenesis;ko04015//Rap1 signaling pathway;ko04723//Retrograde endocannabinoid signaling	K04277;K04277;K04277;K04277	GO:0005739//mitochondrion;GO:0005741//mitochondrial outer membrane;GO:0005886//plasma membrane;GO:0015629//actin cytoskeleton;GO:0016020//membrane;GO:0030424//axon;GO:0030426//growth cone;GO:0042734//presynaptic membrane;GO:0042995//cell projection;GO:0043231//intracellular membrane-bounded organelle;GO:0045121//membrane raft;GO:0045202//synapse;GO:0098793//presynapse;GO:0098978//glutamatergic sy…	GO:0004930//G protein-coupled receptor activity;GO:0004949//cannabinoid receptor activity;GO:0042802//identical protein binding	GO:0002866//positive regulation of acute inflammatory response to antigenic stimulus;GO:0007165//signal transduction;GO:0007186//G protein-coupled receptor signaling pathway;GO:0007188//adenylate cyclase-modulating G protein-coupled receptor signaling pathway;GO:0007283//spermatogenesis;GO:0007413//axonal fasciculation;GO:0007584//response to nutrient;GO:0007611//learning or memory;GO:0007613//me…	--
ENSMUSG00000078672	0	1	2	1	130	193	0	0.081	0.137	0.076	9.534	16.852	0.0726666666666667	8.82066666666667	6.92345015951232	0.000455162615524818	0.018886382280958	Mup20	major urinary protein 20 [Source:MGI Symbol;Acc:MGI:3651981]	-	-	-	-	GO:0005576//extracellular region;GO:0005615//extracellular space	GO:0000772//mating pheromone activity;GO:0005186//pheromone activity;GO:0005549//odorant binding;GO:0005550//pheromone binding;GO:0036094//small molecule binding	GO:0007165//signal transduction;GO:0008355//olfactory learning;GO:0050769//positive regulation of neurogenesis;GO:0071625//vocalization behavior;GO:2000179//positive regulation of neural precursor cell proliferation	--
ENSMUSG00000053746	219	185	242	410	350	264	17.704	14.555	16.194	30.277	25.022	22.471	16.151	25.9233333333333	0.682627744947517	0.000459930136025988	0.0190362540973771	Ptrh1	peptidyl-tRNA hydrolase 1 homolog [Source:MGI Symbol;Acc:MGI:1913779]	-	-	-	-	GO:0005739//mitochondrion	GO:0004045//aminoacyl-tRNA hydrolase activity;GO:0016787//hydrolase activity	GO:0072344//rescue of stalled ribosome	--
ENSMUSG00000022661	53	39	66	24	21	15	2.17	1.245	1.921	0.719	0.609	0.518	1.77866666666667	0.615333333333333	-1.53136	0.000470325102636191	0.0192677394289538	Cd200	CD200 molecule [Source:MGI Symbol;Acc:MGI:1196990]	-	-	-	-	GO:0009986//cell surface;GO:0016020//membrane;GO:0030424//axon;GO:0043025//neuronal cell body;GO:0044297//cell body	GO:0098632//cell-cell adhesion mediator activity	GO:0032088//negative regulation of NF-kappaB transcription factor activity;GO:0032793//positive regulation of CREB transcription factor activity;GO:0034113//heterotypic cell-cell adhesion;GO:0043031//negative regulation of macrophage activation;GO:0050776//regulation of immune response;GO:0071636//positive regulation of transforming growth factor beta production;GO:0098609//cell-cell adhesion;GO:…	--
ENSMUSG00000039252	11	9	21	48	38	39	0.135	0.107	0.213	0.538	0.412	0.504	0.151666666666667	0.484666666666667	1.67608881883353	0.000474261626707258	0.0193379004374967	Lgi2	leucine-rich repeat LGI family, member 2 [Source:MGI Symbol;Acc:MGI:2180196]	-	-	-	-	GO:0005576//extracellular region;GO:0005615//extracellular space	GO:0005515//protein binding	GO:1904862//inhibitory synapse assembly	--
ENSMUSG00000050328	18	17	16	37	55	46	1.344	1.235	0.989	2.523	3.631	3.615	1.18933333333333	3.25633333333333	1.45309527355992	0.000487300696350942	0.0196747656151693	Hoxc12	homeobox C12 [Source:MGI Symbol;Acc:MGI:96194]	-	-	-	-	GO:0005575//cellular_component;GO:0005634//nucleus	GO:0000981//DNA-binding transcription factor activity, RNA polymerase II-specific;GO:0003674//molecular_function;GO:0003677//DNA binding;GO:1990837//sequence-specific double-stranded DNA binding	GO:0006355//regulation of transcription, DNA-templated;GO:0006357//regulation of transcription by RNA polymerase II;GO:0008150//biological_process	Homeobox
ENSMUSG00000027971	125	102	91	170	192	167	3.474	2.091	1.81	3.227	4.787	3.127	2.45833333333333	3.71366666666667	0.595163778229667	0.00051286301528938	0.0204742429237365	Ndst4	N-deacetylase/N-sulfotransferase (heparin glucosaminyl) 4 [Source:MGI Symbol;Acc:MGI:1932545]	Metabolism;Metabolism	Global and overview maps;Glycan biosynthesis and metabolism	ko01100//Metabolic pathways;ko00534//Glycosaminoglycan biosynthesis - heparan sulfate / heparin	K02579;K02579	GO:0000139//Golgi membrane;GO:0005794//Golgi apparatus;GO:0016020//membrane	GO:0003824//catalytic activity;GO:0008146//sulfotransferase activity;GO:0015016//[heparan sulfate]-glucosamine N-sulfotransferase activity;GO:0016740//transferase activity;GO:0016787//hydrolase activity;GO:0019213//deacetylase activity;GO:0050119//N-acetylglucosamine deacetylase activity	GO:0008152//metabolic process;GO:0015012//heparan sulfate proteoglycan biosynthetic process;GO:0015014//heparan sulfate proteoglycan biosynthetic process, polysaccharide chain biosynthetic process;GO:0030210//heparin biosynthetic process	--
ENSMUSG00000031129	132	150	203	84	101	92	2.929	3.24	3.729	1.703	1.982	2.15	3.29933333333333	1.945	-0.762404	0.000514559374153276	0.0204742429237365	Slc9a9	solute carrier family 9 (sodium/hydrogen exchanger), member 9 [Source:MGI Symbol;Acc:MGI:2679732]	-	-	-	-	GO:0005768//endosome;GO:0005769//early endosome;GO:0005886//plasma membrane;GO:0016020//membrane;GO:0030670//phagocytic vesicle membrane;GO:0031410//cytoplasmic vesicle;GO:0031901//early endosome membrane;GO:0031902//late endosome membrane;GO:0032009//early phagosome;GO:0055037//recycling endosome;GO:0055038//recycling endosome membrane	GO:0015297//antiporter activity;GO:0015299//solute:proton antiporter activity;GO:0015385//sodium:proton antiporter activity;GO:0015386//potassium:proton antiporter activity	GO:0006811//ion transport;GO:0006812//cation transport;GO:0006814//sodium ion transport;GO:0006885//regulation of pH;GO:0035725//sodium ion transmembrane transport;GO:0042742//defense response to bacterium;GO:0051453//regulation of intracellular pH;GO:0055085//transmembrane transport;GO:0071805//potassium ion transmembrane transport;GO:0090382//phagosome maturation;GO:0098719//sodium ion import a…	--
ENSMUSG00000051747	65	44	70	26	24	25	0.108	0.047	0.47	0.057	0.064	0.048	0.208333333333333	0.0563333333333333	-1.88683	0.000524915407462708	0.0208359795352607	Ttn	titin [Source:MGI Symbol;Acc:MGI:98864]	Human Diseases;Human Diseases	Cardiovascular disease;Cardiovascular disease	ko05414//Dilated cardiomyopathy;ko05410//Hypertrophic cardiomyopathy	K12567;K12567	GO:0000794//condensed nuclear chromosome;GO:0005634//nucleus;GO:0005737//cytoplasm;GO:0005859//muscle myosin complex;GO:0005865//striated muscle thin filament;GO:0005886//plasma membrane;GO:0030016//myofibril;GO:0030017//sarcomere;GO:0030018//Z disc;GO:0031430//M band;GO:0031672//A band;GO:0031674//I band;GO:0043229//intracellular organelle;GO:0043232//intracellular non-membrane-bounded organelle…	GO:0000166//nucleotide binding;GO:0002020//protease binding;GO:0004672//protein kinase activity;GO:0004674//protein serine/threonine kinase activity;GO:0004713//protein tyrosine kinase activity;GO:0005200//structural constituent of cytoskeleton;GO:0005509//calcium ion binding;GO:0005515//protein binding;GO:0005516//calmodulin binding;GO:0005524//ATP binding;GO:0008307//structural constituent of m…	GO:0001701//in utero embryonic development;GO:0001756//somitogenesis;GO:0003007//heart morphogenesis;GO:0003300//cardiac muscle hypertrophy;GO:0006468//protein phosphorylation;GO:0006936//muscle contraction;GO:0007155//cell adhesion;GO:0007411//axon guidance;GO:0007507//heart development;GO:0007512//adult heart development;GO:0010628//positive regulation of gene expression;GO:0010737//protein kin…	--
ENSMUSG00000032014	751	731	927	625	589	506	33.387	31.34	32.207	20.042	20.105	23.512	32.3113333333333	21.2196666666667	-0.606638	0.000551726750172452	0.0215422197880642	Oaf	out at first homolog [Source:MGI Symbol;Acc:MGI:94852]	-	-	-	-	-	GO:0003674//molecular_function	GO:0008150//biological_process	--
ENSMUSG00000031217	181	202	254	138	134	122	4.276	4.644	4.966	2.978	2.799	3.034	4.62866666666667	2.937	-0.656253	0.000551871561355825	0.0215422197880642	Efnb1	ephrin B1 [Source:MGI Symbol;Acc:MGI:102708]	Organismal Systems	Development and regeneration	ko04360//Axon guidance	K05463	GO:0005634//nucleus;GO:0005737//cytoplasm;GO:0005886//plasma membrane;GO:0009986//cell surface;GO:0016020//membrane;GO:0042734//presynaptic membrane;GO:0045121//membrane raft;GO:0045202//synapse;GO:0098978//glutamatergic synapse	GO:0005515//protein binding;GO:0046875//ephrin receptor binding;GO:0097027//ubiquitin-protein transferase activator activity	GO:0001755//neural crest cell migration;GO:0007399//nervous system development;GO:0007411//axon guidance;GO:0009880//embryonic pattern specification;GO:0030154//cell differentiation;GO:0031295//T cell costimulation;GO:0042098//T cell proliferation;GO:0042102//positive regulation of T cell proliferation;GO:0048013//ephrin receptor signaling pathway;GO:0099054//presynapse assembly;GO:2000785//regul…	--
ENSMUSG00000022055	43	52	80	22	26	23	0.979	1.152	1.508	0.458	0.524	0.551	1.213	0.511	-1.24718	0.000622178572625928	0.0235072193276764	Nefl	neurofilament, light polypeptide [Source:MGI Symbol;Acc:MGI:97313]	Human Diseases;Human Diseases	Neurodegenerative disease;Neurodegenerative disease	ko05022//Pathways of neurodegeneration - multiple diseases;ko05014//Amyotrophic lateral sclerosis	K04572;K04572	GO:0005737//cytoplasm;GO:0005856//cytoskeleton;GO:0005882//intermediate filament;GO:0005883//neurofilament;GO:0030424//axon;GO:0030426//growth cone;GO:0031594//neuromuscular junction;GO:0042995//cell projection;GO:0043005//neuron projection;GO:0043209//myelin sheath;GO:0043229//intracellular organelle;GO:0098685//Schaffer collateral - CA1 synapse;GO:0098981//cholinergic synapse;GO:0099160//postsy…	GO:0005200//structural constituent of cytoskeleton;GO:0005515//protein binding;GO:0019904//protein domain specific binding;GO:0030674//protein-macromolecule adaptor activity;GO:0042802//identical protein binding;GO:0043274//phospholipase binding;GO:0044877//protein-containing complex binding;GO:0099184//structural constituent of postsynaptic intermediate filament cytoskeleton	GO:0000226//microtubule cytoskeleton organization;GO:0007409//axonogenesis;GO:0008089//anterograde axonal transport;GO:0008090//retrograde axonal transport;GO:0009636//response to toxic substance;GO:0010033//response to organic substance;GO:0014012//peripheral nervous system axon regeneration;GO:0019896//axonal transport of mitochondrion;GO:0021510//spinal cord development;GO:0021766//hippocampus…	--
ENSMUSG00000030790	28	22	27	53	70	55	1.55	1.185	1.237	2.681	3.427	3.206	1.324	3.10466666666667	1.22953525929196	0.00063378795769569	0.0237110265773997	Adm	adrenomedullin [Source:MGI Symbol;Acc:MGI:108058]	Environmental Information Processing;Organismal Systems	Signaling molecules and interaction;Circulatory system	ko04080//Neuroactive ligand-receptor interaction;ko04270//Vascular smooth muscle contraction	K12333;K12333	GO:0005576//extracellular region;GO:0005615//extracellular space;GO:0005737//cytoplasm	GO:0005179//hormone activity;GO:0031700//adrenomedullin receptor binding	GO:0001570//vasculogenesis;GO:0001666//response to hypoxia;GO:0001843//neural tube closure;GO:0002026//regulation of the force of heart contraction;GO:0002031//G protein-coupled receptor internalization;GO:0003073//regulation of systemic arterial blood pressure;GO:0007189//adenylate cyclase-activating G protein-coupled receptor signaling pathway;GO:0007204//positive regulation of cytosolic calciu…	--
ENSMUSG00000062345	290	210	355	190	188	143	11.267	7.95	11.419	6.716	6.476	5.846	10.212	6.346	-0.686346	0.00065356228948553	0.0243130264370567	Serpinb2	serine (or cysteine) peptidase inhibitor, clade B, member 2 [Source:MGI Symbol;Acc:MGI:97609]	Organismal Systems	Immune system	ko04610//Complement and coagulation cascades	K19821	GO:0001533//cornified envelope;GO:0005576//extracellular region;GO:0005615//extracellular space;GO:0005737//cytoplasm	GO:0004867//serine-type endopeptidase inhibitor activity;GO:0030414//peptidase inhibitor activity	GO:0010466//negative regulation of peptidase activity;GO:0010951//negative regulation of endopeptidase activity;GO:0042060//wound healing;GO:0043066//negative regulation of apoptotic process	--
ENSMUSG00000032333	248	324	307	197	208	177	9.059	12.712	9.787	6.646	6.619	6.765	10.5193333333333	6.67666666666667	-0.655843	0.000695912492389278	0.0257035123029789	Stoml1	stomatin-like 1 [Source:MGI Symbol;Acc:MGI:1916356]	-	-	-	-	GO:0005886//plasma membrane;GO:0016020//membrane;GO:0110165//cellular anatomical entity	-	-	--
ENSMUSG00000020015	501	481	544	671	828	627	10.701	10.006	9.622	16.596	15.614	14.065	10.1096666666667	15.425	0.609535059520003	0.000712176131586685	0.0260703942569499	Cdk17	cyclin-dependent kinase 17 [Source:MGI Symbol;Acc:MGI:97517]	-	-	-	-	GO:0005634//nucleus;GO:0005737//cytoplasm	GO:0000166//nucleotide binding;GO:0004672//protein kinase activity;GO:0004674//protein serine/threonine kinase activity;GO:0004693//cyclin-dependent protein serine/threonine kinase activity;GO:0005524//ATP binding;GO:0016301//kinase activity;GO:0016740//transferase activity;GO:0106310//protein serine kinase activity	GO:0000083//regulation of transcription involved in G1/S transition of mitotic cell cycle;GO:0006468//protein phosphorylation;GO:0016310//phosphorylation;GO:0051726//regulation of cell cycle	--
ENSMUSG00000033685	156	199	240	131	129	92	8.462	9.478	9.43	5.848	5.217	4.621	9.12333333333333	5.22866666666667	-0.803118	0.000768669930699701	0.0276469427257995	Ucp2	uncoupling protein 2 (mitochondrial, proton carrier) [Source:MGI Symbol;Acc:MGI:109354]	-	-	-	-	GO:0005737//cytoplasm;GO:0005739//mitochondrion;GO:0005743//mitochondrial inner membrane;GO:0016020//membrane;GO:0031966//mitochondrial membrane	GO:0008271//secondary active sulfate transmembrane transporter activity;GO:0015078//proton transmembrane transporter activity;GO:0015131//oxaloacetate transmembrane transporter activity;GO:0015140//malate transmembrane transporter activity;GO:0015183//L-aspartate transmembrane transporter activity;GO:0015297//antiporter activity;GO:0017077//oxidative phosphorylation uncoupler activity;GO:0042803/…	GO:0000266//mitochondrial fission;GO:0000303//response to superoxide;GO:0001666//response to hypoxia;GO:0006096//glycolytic process;GO:0006541//glutamine metabolic process;GO:0006839//mitochondrial transport;GO:0007565//female pregnancy;GO:0009409//response to cold;GO:0009749//response to glucose;GO:0015740//C4-dicarboxylate transport;GO:0030225//macrophage differentiation;GO:0032869//cellular re…	--
ENSMUSG00000025780	10	6	7	43	30	16	0.097	0.057	0.056	0.383	0.258	0.164	0.07	0.268333333333333	1.93859945533585	0.000801320945701801	0.0287190788941605	Itih5	inter-alpha-trypsin inhibitor, heavy chain 5 [Source:MGI Symbol;Acc:MGI:1925751]	-	-	-	-	GO:0005576//extracellular region;GO:0062023//collagen-containing extracellular matrix	GO:0003674//molecular_function;GO:0004867//serine-type endopeptidase inhibitor activity;GO:0030414//peptidase inhibitor activity	GO:0008150//biological_process;GO:0010466//negative regulation of peptidase activity;GO:0030212//hyaluronan metabolic process	--
ENSMUSG00000049511	220	214	283	361	370	324	5.25	3.557	4.683	6.556	6.572	8.25	4.49666666666667	7.126	0.664236541018825	0.000836498825799632	0.0295700539858312	Htr1b	5-hydroxytryptamine (serotonin) receptor 1B [Source:MGI Symbol;Acc:MGI:96274]	Environmental Information Processing;Environmental Information Processing;Organismal Systems;Organismal Systems	Signaling molecules and interaction;Signal transduction;Nervous system;Sensory system	ko04080//Neuroactive ligand-receptor interaction;ko04024//cAMP signaling pathway;ko04726//Serotonergic synapse;ko04742//Taste transduction	K04153;K04153;K04153;K04153	GO:0005737//cytoplasm;GO:0005783//endoplasmic reticulum;GO:0005886//plasma membrane;GO:0016020//membrane;GO:0030425//dendrite;GO:0042734//presynaptic membrane;GO:0044305//calyx of Held;GO:0098666//G protein-coupled serotonin receptor complex;GO:0099154//serotonergic synapse	GO:0004930//G protein-coupled receptor activity;GO:0004993//G protein-coupled serotonin receptor activity;GO:0030594//neurotransmitter receptor activity;GO:0051378//serotonin binding;GO:0099626//voltage-gated calcium channel activity involved in regulation of presynaptic cytosolic calcium levels;GO:1901363//heterocyclic compound binding	GO:0002031//G protein-coupled receptor internalization;GO:0007165//signal transduction;GO:0007186//G protein-coupled receptor signaling pathway;GO:0007187//G protein-coupled receptor signaling pathway, coupled to cyclic nucleotide second messenger;GO:0007193//adenylate cyclase-inhibiting G protein-coupled receptor signaling pathway;GO:0007198//adenylate cyclase-inhibiting serotonin receptor signa…	--
ENSMUSG00000044548	156	134	146	227	238	203	3.579	3.088	2.783	4.98	4.939	4.788	3.15	4.90233333333333	0.638116754734852	0.000846735491540163	0.0298678238803878	Dact1	dishevelled-binding antagonist of beta-catenin 1 [Source:MGI Symbol;Acc:MGI:1891740]	-	-	-	-	GO:0005634//nucleus;GO:0005654//nucleoplasm;GO:0005737//cytoplasm;GO:0030877//beta-catenin destruction complex;GO:0045202//synapse;GO:0098794//postsynapse;GO:0098978//glutamatergic synapse	GO:0005080//protein kinase C binding;GO:0005515//protein binding;GO:0008013//beta-catenin binding;GO:0042826//histone deacetylase binding;GO:0051018//protein kinase A binding;GO:0061629//RNA polymerase II-specific DNA-binding transcription factor binding;GO:0070097//delta-catenin binding	GO:0000122//negative regulation of transcription by RNA polymerase II;GO:0001702//gastrulation with mouth forming second;GO:0007399//nervous system development;GO:0016055//Wnt signaling pathway;GO:0021915//neural tube development;GO:0030177//positive regulation of Wnt signaling pathway;GO:0030178//negative regulation of Wnt signaling pathway;GO:0031647//regulation of protein stability;GO:0032091/…	--
ENSMUSG00000023206	38	53	59	105	95	87	2.282	3.616	3.268	5.548	4.861	5.435	3.05533333333333	5.28133333333333	0.789572415530308	0.000870473981333466	0.0303156826522329	Il15ra	interleukin 15 receptor, alpha chain [Source:MGI Symbol;Acc:MGI:104644]	Human Diseases;Environmental Information Processing;Human Diseases;Environmental Information Processing;Organismal Systems	Cancer: overview;Signaling molecules and interaction;Infectious disease: viral;Signal transduction;Immune system	ko05200//Pathways in cancer;ko04060//Cytokine-cytokine receptor interaction;ko05166//Human T-cell leukemia virus 1 infection;ko04630//JAK-STAT signaling pathway;ko04672//Intestinal immune network for IgA production	K05074;K05074;K05074;K05074;K05074	GO:0005576//extracellular region;GO:0005615//extracellular space;GO:0005634//nucleus;GO:0005886//plasma membrane;GO:0009986//cell surface;GO:0016020//membrane;GO:0031410//cytoplasmic vesicle;GO:0031965//nuclear membrane	GO:0019901//protein kinase binding;GO:0042010//interleukin-15 receptor activity	GO:0001779//natural killer cell differentiation;GO:0007259//receptor signaling pathway via JAK-STAT;GO:0010977//negative regulation of neuron projection development;GO:0031667//response to nutrient levels;GO:0032825//positive regulation of natural killer cell differentiation;GO:0035723//interleukin-15-mediated signaling pathway;GO:0050766//positive regulation of phagocytosis	--
ENSMUSG00000043259	196	233	286	147	160	150	4.499	5.244	5.469	3.101	3.249	3.624	5.07066666666667	3.32466666666667	-0.608966	0.000888036774552442	0.03077892498733	Fam13c	family with sequence similarity 13, member C [Source:MGI Symbol;Acc:MGI:1918971]	-	-	-	-	GO:0005575//cellular_component	GO:0003674//molecular_function	GO:0008150//biological_process	--
ENSMUSG00000039304	48	61	78	20	34	27	0.999	1.089	0.997	0.383	0.463	0.438	1.02833333333333	0.428	-1.26463	0.000920252060395677	0.0316478333839207	Tnfsf10	tumor necrosis factor (ligand) superfamily, member 10 [Source:MGI Symbol;Acc:MGI:107414]	Environmental Information Processing;Human Diseases;Human Diseases;Cellular Processes;Human Diseases;Cellular Processes;Environmental Information Processing;Organismal Systems;Environmental Information Processing	Signaling molecules and interaction;Infectious disease: bacterial;Cardiovascular disease;Cell growth and death;Infectious disease: viral;Cell growth and death;Signal transduction;Immune system;Signaling molecules and interaction	ko04060//Cytokine-cytokine receptor interaction;ko05132//Salmonella infection;ko05417//Lipid and atherosclerosis;ko04217//Necroptosis;ko05164//Influenza A;ko04210//Apoptosis;ko04068//FoxO signaling pathway;ko04650//Natural killer cell mediated cytotoxicity;ko04061//Viral protein interaction with cytokine and cytokine receptor	K04721;K04721;K04721;K04721;K04721;K04721;K04721;K04721;K04721	GO:0005576//extracellular region;GO:0005615//extracellular space;GO:0005886//plasma membrane;GO:0016020//membrane	GO:0005125//cytokine activity;GO:0005164//tumor necrosis factor receptor binding;GO:0005515//protein binding;GO:0008270//zinc ion binding;GO:0032813//tumor necrosis factor receptor superfamily binding;GO:0042802//identical protein binding;GO:0045569//TRAIL binding;GO:0046872//metal ion binding	GO:0006915//apoptotic process;GO:0006955//immune response;GO:0007165//signal transduction;GO:0008584//male gonad development;GO:0032868//response to insulin;GO:0043065//positive regulation of apoptotic process;GO:0043123//positive regulation of I-kappaB kinase/NF-kappaB signaling;GO:0043280//positive regulation of cysteine-type endopeptidase activity involved in apoptotic process;GO:0090200//posi…	--
ENSMUSG00000039146	33	41	43	12	19	10	1.846	2.232	1.991	0.613	0.94	0.589	2.023	0.714	-1.5025	0.00094440864978761	0.0322951262310641	Ifi44l	interferon-induced protein 44 like [Source:MGI Symbol;Acc:MGI:95975]	-	-	-	-	-	-	-	--
ENSMUSG00000031725	0	0	0	1	8	15	0	0	0	0.037	0.283	0.631	0.001	0.317	8.30833903013941	0.000944955432730704	0.0322951262310641	Ces1f	carboxylesterase 1F [Source:MGI Symbol;Acc:MGI:2142687]	Metabolism	Xenobiotics biodegradation and metabolism	ko00983//Drug metabolism - other enzymes	K01044	GO:0005737//cytoplasm;GO:0005783//endoplasmic reticulum;GO:0005811//lipid droplet;GO:0005829//cytosol;GO:0043231//intracellular membrane-bounded organelle	GO:0004771//sterol esterase activity;GO:0016787//hydrolase activity;GO:0047376//all-trans-retinyl-palmitate hydrolase, all-trans-retinol forming activity;GO:0050253//retinyl-palmitate esterase activity;GO:0052689//carboxylic ester hydrolase activity	GO:0006695//cholesterol biosynthetic process;GO:0008203//cholesterol metabolic process;GO:0010875//positive regulation of cholesterol efflux;GO:0010887//negative regulation of cholesterol storage;GO:0016042//lipid catabolic process;GO:0019626//short-chain fatty acid catabolic process;GO:0030855//epithelial cell differentiation;GO:0042572//retinol metabolic process;GO:0042632//cholesterol homeosta…	--
ENSMUSG00000039814	162	148	244	107	119	101	4.352	3.887	5.391	2.542	2.766	2.867	4.54333333333333	2.725	-0.737495	0.000995513754264368	0.0337430001522571	Xkr5	X-linked Kx blood group related 5 [Source:MGI Symbol;Acc:MGI:2442327]	-	-	-	-	GO:0005886//plasma membrane;GO:0016020//membrane	GO:0003674//molecular_function	GO:0043652//engulfment of apoptotic cell;GO:0070782//phosphatidylserine exposure on apoptotic cell surface;GO:1902742//apoptotic process involved in development	--
ENSMUSG00000078881	65	14	38	6	4	0	4.771	1.877	3.145	0.807	0.541	0	3.26433333333333	0.449333333333333	-2.86093	0.00101284764042784	0.0340008043189679	Gm14434	predicted gene 14434 [Source:MGI Symbol;Acc:MGI:3702417]	Human Diseases	Infectious disease: viral	ko05168//Herpes simplex virus 1 infection	K09228	GO:0005575//cellular_component;GO:0005634//nucleus	GO:0000978//RNA polymerase II cis-regulatory region sequence-specific DNA binding;GO:0001228//DNA-binding transcription activator activity, RNA polymerase II-specific;GO:0003674//molecular_function;GO:0046872//metal ion binding	GO:0006355//regulation of transcription, DNA-templated;GO:0006357//regulation of transcription by RNA polymerase II;GO:0008150//biological_process;GO:0045944//positive regulation of transcription by RNA polymerase II	zf-C2H2
ENSMUSG00000022865	103	98	112	149	212	155	2.085	2.039	1.385	2.179	3.75	2.561	1.83633333333333	2.83	0.623974090875313	0.00103560174783511	0.0345226224561189	Cxadr	coxsackie virus and adenovirus receptor [Source:MGI Symbol;Acc:MGI:1201679]	Human Diseases	Cardiovascular disease	ko05416//Viral myocarditis	K06788	GO:0001669//acrosomal vesicle;GO:0005576//extracellular region;GO:0005615//extracellular space;GO:0005634//nucleus;GO:0005654//nucleoplasm;GO:0005737//cytoplasm;GO:0005886//plasma membrane;GO:0005911//cell-cell junction;GO:0005912//adherens junction;GO:0005923//bicellular tight junction;GO:0014704//intercalated disc;GO:0016020//membrane;GO:0016323//basolateral plasma membrane;GO:0016327//apicolat…	GO:0005102//signaling receptor binding;GO:0005178//integrin binding;GO:0005515//protein binding;GO:0008013//beta-catenin binding;GO:0030165//PDZ domain binding;GO:0042802//identical protein binding;GO:0050839//cell adhesion molecule binding;GO:0071253//connexin binding;GO:0086082//cell adhesive protein binding involved in AV node cell-bundle of His cell communication	GO:0007005//mitochondrion organization;GO:0007155//cell adhesion;GO:0007157//heterophilic cell-cell adhesion via plasma membrane cell adhesion molecules;GO:0007507//heart development;GO:0008354//germ cell migration;GO:0010669//epithelial structure maintenance;GO:0030593//neutrophil chemotaxis;GO:0031532//actin cytoskeleton reorganization;GO:0034109//homotypic cell-cell adhesion;GO:0045216//cell-c…	--
ENSMUSG00000041112	140	144	156	93	83	94	2.751	2.97	2.352	1.798	1.586	1.983	2.691	1.789	-0.588989	0.0011500299512321	0.0374403892495593	Elmo1	engulfment and cell motility 1 [Source:MGI Symbol;Acc:MGI:2153044]	Human Diseases;Organismal Systems;Human Diseases;Human Diseases	Infectious disease: bacterial;Immune system;Infectious disease: bacterial;Infectious disease: bacterial	ko05132//Salmonella infection;ko04062//Chemokine signaling pathway;ko05135//Yersinia infection;ko05100//Bacterial invasion of epithelial cells	K12366;K12366;K12366;K12366	GO:0005737//cytoplasm;GO:0005886//plasma membrane;GO:0016020//membrane;GO:0032045//guanyl-nucleotide exchange factor complex	GO:0005085//guanyl-nucleotide exchange factor activity;GO:0005515//protein binding;GO:0017124//SH3 domain binding	GO:0006909//phagocytosis;GO:0006911//phagocytosis, engulfment;GO:0006915//apoptotic process;GO:0007015//actin filament organization;GO:0016601//Rac protein signal transduction;GO:0030029//actin filament-based process;GO:0030036//actin cytoskeleton organization;GO:0048870//cell motility	--
ENSMUSG00000042770	110	121	135	206	178	187	8.002	8.566	8.129	13.689	11.45	14.322	8.23233333333333	13.1536666666667	0.676091711497547	0.00115278732627089	0.0374553562636301	Hebp1	heme binding protein 1 [Source:MGI Symbol;Acc:MGI:1333880]	-	-	-	-	GO:0110165//cellular anatomical entity	-	-	--
ENSMUSG00000043263	47	65	61	27	31	17	1.661	2.23	1.867	0.811	1.094	0.463	1.91933333333333	0.789333333333333	-1.2819	0.00116578454548481	0.0376548408191593	Ifi209	interferon activated gene 209 [Source:MGI Symbol;Acc:MGI:2138243]	-	-	-	-	GO:0005634//nucleus;GO:0005654//nucleoplasm;GO:0005730//nucleolus;GO:0005737//cytoplasm;GO:0005829//cytosol	GO:0003690//double-stranded DNA binding;GO:0042802//identical protein binding	GO:0000122//negative regulation of transcription by RNA polymerase II;GO:0002218//activation of innate immune response;GO:0030224//monocyte differentiation;GO:0032731//positive regulation of interleukin-1 beta production;GO:0035458//cellular response to interferon-beta;GO:0040029//regulation of gene expression, epigenetic;GO:0042149//cellular response to glucose starvation;GO:0043392//negative re…	--
ENSMUSG00000038732	91	69	94	45	47	40	2.411	1.779	2.061	1.089	1.101	1.116	2.08366666666667	1.102	-0.919	0.00121834342624423	0.0390838223852032	Mboat1	membrane bound O-acyltransferase domain containing 1 [Source:MGI Symbol;Acc:MGI:2387184]	Metabolism;Metabolism;Metabolism	Global and overview maps;Lipid metabolism;Lipid metabolism	ko01100//Metabolic pathways;ko00564//Glycerophospholipid metabolism;ko00561//Glycerolipid metabolism	K13517;K13517;K13517	GO:0005783//endoplasmic reticulum;GO:0005789//endoplasmic reticulum membrane;GO:0016020//membrane	GO:0016740//transferase activity;GO:0016746//acyltransferase activity;GO:0047184//1-acylglycerophosphocholine O-acyltransferase activity;GO:0106262//1-acylglycerophosphoethanolamine O-acyltransferase activity;GO:0106263//1-acylglycerophosphoserine O-acyltransferase activity	GO:0006629//lipid metabolic process;GO:0006644//phospholipid metabolic process;GO:0008654//phospholipid biosynthetic process;GO:0010975//regulation of neuron projection development;GO:0030258//lipid modification;GO:0036150//phosphatidylserine acyl-chain remodeling;GO:0036152//phosphatidylethanolamine acyl-chain remodeling	--
ENSMUSG00000020150	174	154	189	113	103	111	13.561	11.682	12.192	8.045	7.097	9.105	12.4783333333333	8.08233333333333	-0.626581	0.00123764888411098	0.0395149122613231	Gamt	guanidinoacetate methyltransferase [Source:MGI Symbol;Acc:MGI:1098221]	Metabolism;Metabolism;Metabolism	Global and overview maps;Amino acid metabolism;Amino acid metabolism	ko01100//Metabolic pathways;ko00330//Arginine and proline metabolism;ko00260//Glycine, serine and threonine metabolism	K00542;K00542;K00542	GO:0005634//nucleus;GO:0005737//cytoplasm;GO:0005829//cytosol;GO:0005902//microvillus;GO:0042995//cell projection	GO:0008168//methyltransferase activity;GO:0008757//S-adenosylmethionine-dependent methyltransferase activity;GO:0016740//transferase activity;GO:0030731//guanidinoacetate N-methyltransferase activity;GO:0042802//identical protein binding	GO:0006601//creatine biosynthetic process;GO:0007283//spermatogenesis;GO:0009887//animal organ morphogenesis;GO:0032259//methylation;GO:0040014//regulation of multicellular organism growth;GO:0046498//S-adenosylhomocysteine metabolic process;GO:0046500//S-adenosylmethionine metabolic process	--
ENSMUSG00000033871	85	54	64	149	134	91	1.789	1.133	1.115	2.865	2.516	2.017	1.34566666666667	2.466	0.873851713643482	0.00124571869578518	0.0396152974433768	Ppargc1b	peroxisome proliferative activated receptor, gamma, coactivator 1 beta [Source:MGI Symbol;Acc:MGI:2444934]	Human Diseases	Endocrine and metabolic disease	ko04931//Insulin resistance	K17962	GO:0005634//nucleus;GO:0005654//nucleoplasm;GO:0005739//mitochondrion;GO:0005829//cytosol;GO:0016592//mediator complex	GO:0003676//nucleic acid binding;GO:0003712//transcription coregulator activity;GO:0003723//RNA binding;GO:0005515//protein binding;GO:0008134//transcription factor binding;GO:0030331//estrogen receptor binding;GO:0030374//nuclear receptor coactivator activity;GO:0050682//AF-2 domain binding	GO:0001503//ossification;GO:0006355//regulation of transcription, DNA-templated;GO:0006390//mitochondrial transcription;GO:0007015//actin filament organization;GO:0010694//positive regulation of alkaline phosphatase activity;GO:0030520//intracellular estrogen receptor signaling pathway;GO:0034614//cellular response to reactive oxygen species;GO:0042327//positive regulation of phosphorylation;GO:0…	--
ENSMUSG00000034189	153	128	192	268	270	205	4.202	3.052	3.912	5.999	5.9	5.289	3.722	5.72933333333333	0.62228922099363	0.00128829537343729	0.0408117109358318	Hsdl1	hydroxysteroid dehydrogenase like 1 [Source:MGI Symbol;Acc:MGI:1919802]	-	-	-	-	GO:0005739//mitochondrion;GO:0043231//intracellular membrane-bounded organelle;GO:0045111//intermediate filament cytoskeleton	GO:0003674//molecular_function	GO:0008150//biological_process	--
ENSMUSG00000032715	221	180	250	430	345	250	8.395	6.654	7.861	14.921	11.59	9.999	7.63666666666667	12.17	0.672314210130209	0.00131875983488801	0.0414578831299812	Trib3	tribbles pseudokinase 3 [Source:MGI Symbol;Acc:MGI:1345675]	Human Diseases	Endocrine and metabolic disease	ko04931//Insulin resistance	K19518	GO:0005634//nucleus;GO:0005654//nucleoplasm	GO:0003714//transcription corepressor activity;GO:0004672//protein kinase activity;GO:0004860//protein kinase inhibitor activity;GO:0005515//protein binding;GO:0005524//ATP binding;GO:0019899//enzyme binding;GO:0019901//protein kinase binding;GO:0031434//mitogen-activated protein kinase kinase binding;GO:0031625//ubiquitin protein ligase binding;GO:0055106//ubiquitin-protein transferase regulator…	GO:0000122//negative regulation of transcription by RNA polymerase II;GO:0006468//protein phosphorylation;GO:0006469//negative regulation of protein kinase activity;GO:0006915//apoptotic process;GO:0010506//regulation of autophagy;GO:0010827//regulation of glucose transmembrane transport;GO:0032092//positive regulation of protein binding;GO:0032436//positive regulation of proteasomal ubiquitin-de…	--
ENSMUSG00000096029	0	0	0	4	8	8	0	0	0	0.052	0.104	0.132	0.001	0.096	6.58496250072116	0.00142591625963881	0.0444028705955199	Or56a3	olfactory receptor family 56 subfamily A member 3 [Source:MGI Symbol;Acc:MGI:3030513]	Organismal Systems	Sensory system	ko04740//Olfactory transduction	K04257	GO:0005886//plasma membrane;GO:0016020//membrane	GO:0004930//G protein-coupled receptor activity;GO:0004984//olfactory receptor activity	GO:0007165//signal transduction;GO:0007186//G protein-coupled receptor signaling pathway;GO:0007608//sensory perception of smell;GO:0050896//response to stimulus;GO:0050911//detection of chemical stimulus involved in sensory perception of smell	--
ENSMUSG00000006014	382	631	543	292	352	393	10.07	15.084	11.214	6.665	7.852	9.447	12.1226666666667	7.988	-0.601801	0.00144233917098074	0.0447451095359053	Prg4	proteoglycan 4 (megakaryocyte stimulating factor, articular superficial zone protein) [Source:MGI Symbol;Acc:MGI:1891344]	-	-	-	-	GO:0110165//cellular anatomical entity	GO:0005044//scavenger receptor activity;GO:0030247//polysaccharide binding	GO:0006897//endocytosis;GO:0006955//immune response	--
ENSMUSG00000020303	29	24	48	90	73	56	0.566	0.456	0.776	1.606	1.261	1.152	0.599333333333333	1.33966666666667	1.1604435565443	0.00145296278309859	0.0449899547480885	Stc2	stanniocalcin 2 [Source:MGI Symbol;Acc:MGI:1316731]	-	-	-	-	GO:0005576//extracellular region;GO:0005615//extracellular space;GO:0005783//endoplasmic reticulum;GO:0005794//Golgi apparatus;GO:0048471//perinuclear region of cytoplasm	GO:0005179//hormone activity;GO:0005515//protein binding;GO:0019899//enzyme binding;GO:0020037//heme binding;GO:0042803//protein homodimerization activity	GO:0006874//cellular calcium ion homeostasis;GO:0006979//response to oxidative stress;GO:0007165//signal transduction;GO:0007566//embryo implantation;GO:0010629//negative regulation of gene expression;GO:0030968//endoplasmic reticulum unfolded protein response;GO:0033280//response to vitamin D;GO:0034976//response to endoplasmic reticulum stress;GO:0040015//negative regulation of multicellular or…	--
ENSMUSG00000009731	192	213	213	123	159	118	2.795	3.018	2.566	1.636	2.047	1.809	2.793	1.83066666666667	-0.609446	0.00147262575137248	0.0452974912919463	Kcnd1	potassium voltage-gated channel, Shal-related family, member 1 [Source:MGI Symbol;Acc:MGI:96671]	-	-	-	-	GO:0005886//plasma membrane;GO:0008076//voltage-gated potassium channel complex;GO:0014069//postsynaptic density;GO:0016020//membrane;GO:0030425//dendrite;GO:0042995//cell projection;GO:0043025//neuronal cell body	GO:0005216//ion channel activity;GO:0005244//voltage-gated ion channel activity;GO:0005249//voltage-gated potassium channel activity;GO:0005250//A-type (transient outward) potassium channel activity;GO:0005267//potassium channel activity;GO:0005515//protein binding;GO:0046872//metal ion binding	GO:0006811//ion transport;GO:0006813//potassium ion transport;GO:0034765//regulation of ion transmembrane transport;GO:0051260//protein homooligomerization;GO:0055085//transmembrane transport;GO:0071805//potassium ion transmembrane transport	--
ENSMUSG00000056671	158	150	188	248	250	235	14.009	12.944	13.971	20.087	19.602	21.938	13.6413333333333	20.5423333333333	0.590615398377402	0.00158888717034083	0.0482910301790119	Prelid2	PRELI domain containing 2 [Source:MGI Symbol;Acc:MGI:1924869]	-	-	-	-	GO:0005739//mitochondrion;GO:0005758//mitochondrial intermembrane space	GO:1990050//phosphatidic acid transfer activity	GO:0015914//phospholipid transport;GO:0120009//intermembrane lipid transfer	--
ENSMUSG00000015970	0	0	0	3	11	6	0	0	0	0.037	0.132	0.085	0.001	0.0846666666666667	6.40372218605101	0.00163338188917718	0.0491895792694985	Chdh	choline dehydrogenase [Source:MGI Symbol;Acc:MGI:1860776]	Metabolism;Metabolism	Global and overview maps;Amino acid metabolism	ko01100//Metabolic pathways;ko00260//Glycine, serine and threonine metabolism	K00108;K00108	GO:0005739//mitochondrion;GO:0005743//mitochondrial inner membrane;GO:0016020//membrane	GO:0008812//choline dehydrogenase activity;GO:0016491//oxidoreductase activity;GO:0016614//oxidoreductase activity, acting on CH-OH group of donors;GO:0050660//flavin adenine dinucleotide binding	GO:0019285//glycine betaine biosynthetic process from choline	--
ENSMUSG00000019326	90	96	108	52	52	61	1.575	1.681	1.565	0.831	0.805	1.124	1.607	0.92	-0.804664	0.00163919799151517	0.0492746505734112	Aoc3	amine oxidase, copper containing 3 [Source:MGI Symbol;Acc:MGI:1306797]	Metabolism;Metabolism;Metabolism;Metabolism;Metabolism	Global and overview maps;Amino acid metabolism;Amino acid metabolism;Metabolism of other amino acids;Amino acid metabolism	ko01100//Metabolic pathways;ko00260//Glycine, serine and threonine metabolism;ko00350//Tyrosine metabolism;ko00410//beta-Alanine metabolism;ko00360//Phenylalanine metabolism	K00276;K00276;K00276;K00276;K00276	GO:0005615//extracellular space;GO:0005737//cytoplasm;GO:0005769//early endosome;GO:0005783//endoplasmic reticulum;GO:0005794//Golgi apparatus;GO:0005886//plasma membrane;GO:0005902//microvillus;GO:0009986//cell surface;GO:0016020//membrane;GO:0043231//intracellular membrane-bounded organelle	GO:0005507//copper ion binding;GO:0005509//calcium ion binding;GO:0008131//primary amine oxidase activity;GO:0016491//oxidoreductase activity;GO:0042802//identical protein binding;GO:0046872//metal ion binding;GO:0046982//protein heterodimerization activity;GO:0048038//quinone binding;GO:0052593//tryptamine:oxygen oxidoreductase (deaminating) activity;GO:0052594//aminoacetone:oxygen oxidoreductas…	GO:0002523//leukocyte migration involved in inflammatory response;GO:0002675//positive regulation of acute inflammatory response;GO:0002687//positive regulation of leukocyte migration;GO:0007155//cell adhesion;GO:0008217//regulation of blood pressure;GO:0009308//amine metabolic process;GO:0010828//positive regulation of glucose transmembrane transport;GO:0035902//response to immobilization stress…	--
ENSMUSG00000074794	256	345	432	219	233	230	5.285	6.297	7.487	3.753	3.991	4.791	6.35633333333333	4.17833333333333	-0.605267	0.00164499453149006	0.0493588249858576	Arrdc3	arrestin domain containing 3 [Source:MGI Symbol;Acc:MGI:2145242]	-	-	-	-	GO:0005737//cytoplasm;GO:0005764//lysosome;GO:0005768//endosome;GO:0005769//early endosome;GO:0005886//plasma membrane;GO:0016020//membrane	GO:0031699//beta-3 adrenergic receptor binding	GO:0001659//temperature homeostasis;GO:0015031//protein transport;GO:0031649//heat generation;GO:0031651//negative regulation of heat generation;GO:0035332//positive regulation of hippo signaling;GO:0043588//skin development;GO:0051443//positive regulation of ubiquitin-protein transferase activity;GO:0060613//fat pad development;GO:0071878//negative regulation of adenylate cyclase-activating adre…	--
ENSMUSG00000027200	167	129	158	91	94	97	2.256	1.993	2.247	1.064	1.081	1.608	2.16533333333333	1.251	-0.791507	0.00168245072762078	0.050294732958954	Sema6d	sema domain, transmembrane domain (TM), and cytoplasmic domain, (semaphorin) 6D [Source:MGI Symbol;Acc:MGI:2387661]	Organismal Systems	Development and regeneration	ko04360//Axon guidance	K06842	GO:0005737//cytoplasm;GO:0005794//Golgi apparatus;GO:0005886//plasma membrane;GO:0009986//cell surface;GO:0016020//membrane;GO:0062023//collagen-containing extracellular matrix	GO:0005515//protein binding;GO:0030215//semaphorin receptor binding;GO:0045499//chemorepellent activity	GO:0001755//neural crest cell migration;GO:0007399//nervous system development;GO:0014909//smooth muscle cell migration;GO:0014911//positive regulation of smooth muscle cell migration;GO:0014912//negative regulation of smooth muscle cell migration;GO:0021591//ventricular system development;GO:0030154//cell differentiation;GO:0030335//positive regulation of cell migration;GO:0030517//negative regu…	--
ENSMUSG00000031841	215	280	317	401	452	341	4.372	5.541	5.335	7.448	8.128	7.3	5.08266666666667	7.62533333333333	0.585214786293344	0.00168534526761019	0.050294732958954	Cdh13	cadherin 13 [Source:MGI Symbol;Acc:MGI:99551]	-	-	-	-	GO:0005615//extracellular space;GO:0005737//cytoplasm;GO:0005886//plasma membrane;GO:0005901//caveola;GO:0005912//adherens junction;GO:0009897//external side of plasma membrane;GO:0016020//membrane;GO:0016342//catenin complex;GO:0043005//neuron projection;GO:0045202//synapse;GO:0048471//perinuclear region of cytoplasm;GO:0098982//GABA-ergic synapse	GO:0005509//calcium ion binding;GO:0005515//protein binding;GO:0030169//low-density lipoprotein particle binding;GO:0042802//identical protein binding;GO:0045296//cadherin binding;GO:0046872//metal ion binding;GO:0055100//adiponectin binding;GO:0071813//lipoprotein particle binding	GO:0000902//cell morphogenesis;GO:0001938//positive regulation of endothelial cell proliferation;GO:0001954//positive regulation of cell-matrix adhesion;GO:0002040//sprouting angiogenesis;GO:0007043//cell-cell junction assembly;GO:0007155//cell adhesion;GO:0007156//homophilic cell adhesion via plasma membrane adhesion molecules;GO:0007162//negative regulation of cell adhesion;GO:0007266//Rho prot…	--
ENSMUSG00000042834	147	210	185	120	104	118	5.178	7.172	5.348	3.755	3.168	4.313	5.89933333333333	3.74533333333333	-0.655458	0.00175049086713935	0.0519564613592549	Nrep	neuronal regeneration related protein [Source:MGI Symbol;Acc:MGI:99444]	-	-	-	-	GO:0005634//nucleus;GO:0005737//cytoplasm	GO:0005515//protein binding	GO:0017015//regulation of transforming growth factor beta receptor signaling pathway;GO:0031103//axon regeneration;GO:0045664//regulation of neuron differentiation	--
ENSMUSG00000027435	103	114	120	202	190	143	1.187	1.279	1.145	2.127	1.937	1.735	1.20366666666667	1.933	0.683405717983748	0.00178957640886748	0.0528466243842654	Cd93	CD93 antigen [Source:MGI Symbol;Acc:MGI:106664]	-	-	-	-	GO:0005886//plasma membrane;GO:0009986//cell surface;GO:0016020//membrane;GO:0031410//cytoplasmic vesicle	GO:0001849//complement component C1q complex binding;GO:0005509//calcium ion binding;GO:0030246//carbohydrate binding	GO:0007155//cell adhesion;GO:0098609//cell-cell adhesion	--
ENSMUSG00000035686	0	0	0	1	69	37	0	0	0	0.055	3.677	2.348	0.001	2.02666666666667	10.9848931076098	0.00185299645694686	0.0542174256399389	Thrsp	thyroid hormone responsive [Source:MGI Symbol;Acc:MGI:109126]	-	-	-	-	GO:0005634//nucleus;GO:0005654//nucleoplasm;GO:0005737//cytoplasm;GO:0005829//cytosol	GO:0005515//protein binding;GO:0042802//identical protein binding;GO:0042803//protein homodimerization activity;GO:0140678//molecular function inhibitor activity	GO:0006629//lipid metabolic process;GO:0009617//response to bacterium;GO:0010866//regulation of triglyceride biosynthetic process;GO:0046890//regulation of lipid biosynthetic process	--
ENSMUSG00000022758	48	48	69	27	25	23	1.561	1.489	1.902	0.851	0.854	1.017	1.65066666666667	0.907333333333333	-0.863344	0.00190878019910542	0.0554556194353855	P2rx6	purinergic receptor P2X, ligand-gated ion channel, 6 [Source:MGI Symbol;Acc:MGI:1337113]	Environmental Information Processing;Environmental Information Processing	Signaling molecules and interaction;Signal transduction	ko04080//Neuroactive ligand-receptor interaction;ko04020//Calcium signaling pathway	K05221;K05221	GO:0005737//cytoplasm;GO:0005886//plasma membrane;GO:0014069//postsynaptic density;GO:0016020//membrane;GO:0030054//cell junction;GO:0043025//neuronal cell body;GO:0043197//dendritic spine;GO:0043235//receptor complex;GO:0098688//parallel fiber to Purkinje cell synapse;GO:0098794//postsynapse;GO:0098978//glutamatergic synapse;GO:0099634//postsynaptic specialization membrane;GO:0110165//cellular a…	GO:0000166//nucleotide binding;GO:0001614//purinergic nucleotide receptor activity;GO:0004931//extracellularly ATP-gated cation channel activity;GO:0005216//ion channel activity;GO:0005261//cation channel activity;GO:0005524//ATP binding;GO:0044877//protein-containing complex binding	GO:0003008//system process;GO:0006811//ion transport;GO:0007166//cell surface receptor signaling pathway;GO:0007267//cell-cell signaling;GO:0033198//response to ATP;GO:0035590//purinergic nucleotide receptor signaling pathway;GO:0060079//excitatory postsynaptic potential;GO:0065008//regulation of biological quality;GO:0098655//cation transmembrane transport	--
ENSMUSG00000044037	64	72	80	103	142	122	0.974	1.056	1.006	1.426	1.899	2.317	1.012	1.88066666666667	0.894034875170108	0.00193410540084967	0.0559938809634388	Als2cl	ALS2 C-terminal like [Source:MGI Symbol;Acc:MGI:2447532]	-	-	-	-	GO:0110165//cellular anatomical entity	-	-	--
ENSMUSG00000056592	111	144	172	86	90	80	2.547	3.147	3.378	1.863	2.024	2.104	3.024	1.997	-0.598624	0.00194018579340407	0.0560713694293777	Zfp658	zinc finger protein 658 [Source:MGI Symbol;Acc:MGI:2652821]	Human Diseases	Infectious disease: viral	ko05168//Herpes simplex virus 1 infection	K09228	GO:0005730//nucleolus;GO:0005829//cytosol	GO:0000977//RNA polymerase II transcription regulatory region sequence-specific DNA binding;GO:0000978//RNA polymerase II cis-regulatory region sequence-specific DNA binding;GO:0001227//DNA-binding transcription repressor activity, RNA polymerase II-specific;GO:0001228//DNA-binding transcription activator activity, RNA polymerase II-specific;GO:0046872//metal ion binding	GO:0000122//negative regulation of transcription by RNA polymerase II;GO:0006355//regulation of transcription, DNA-templated;GO:0045944//positive regulation of transcription by RNA polymerase II	zf-C2H2
ENSMUSG00000023806	156	129	173	232	199	266	6.148	5.018	5.436	7.933	6.858	11.704	5.534	8.83166666666667	0.674363077599588	0.00197770012802924	0.0568562900681077	Rsph3b	radial spoke 3B homolog (Chlamydomonas) [Source:MGI Symbol;Acc:MGI:3630308]	-	-	-	-	GO:0005737//cytoplasm;GO:0005856//cytoskeleton;GO:0005929//cilium;GO:0031514//motile cilium;GO:0042995//cell projection	GO:0003674//molecular_function	GO:0008150//biological_process	--
ENSMUSG00000010064	1	1	4	3	41	48	0.031	0.03	0.104	0.137	1.454	1.672	0.055	1.08766666666667	4.30566105784605	0.00201023141610768	0.0574972006459704	Slc38a3	solute carrier family 38, member 3 [Source:MGI Symbol;Acc:MGI:1923507]	Organismal Systems;Organismal Systems;Organismal Systems	Nervous system;Nervous system;Excretory system	ko04724//Glutamatergic synapse;ko04727//GABAergic synapse;ko04964//Proximal tubule bicarbonate reclamation	K13576;K13576;K13576	GO:0005886//plasma membrane;GO:0016020//membrane;GO:0016323//basolateral plasma membrane;GO:0016324//apical plasma membrane	GO:0005290//L-histidine transmembrane transporter activity;GO:0005295//neutral amino acid:sodium symporter activity;GO:0015180//L-alanine transmembrane transporter activity;GO:0015182//L-asparagine transmembrane transporter activity;GO:0015186//L-glutamine transmembrane transporter activity;GO:0015293//symporter activity;GO:0015297//antiporter activity	GO:0003333//amino acid transmembrane transport;GO:0006811//ion transport;GO:0006814//sodium ion transport;GO:0006865//amino acid transport;GO:0006867//asparagine transport;GO:0006868//glutamine transport;GO:0007565//female pregnancy;GO:0010585//glutamine secretion;GO:0015808//L-alanine transport;GO:0015817//histidine transport;GO:0051365//cellular response to potassium ion starvation;GO:0061402//…	--
ENSMUSG00000068877	1	0	0	1	28	50	0.176	0	0	0.045	1.185	2.375	0.0586666666666667	1.20166666666667	4.35635192549089	0.00202507888967429	0.0578147739161258	Selenbp2	selenium binding protein 2 [Source:MGI Symbol;Acc:MGI:104859]	Metabolism;Metabolism	Global and overview maps;Energy metabolism	ko01100//Metabolic pathways;ko00920//Sulfur metabolism	K17285;K17285	GO:0005634//nucleus;GO:0005737//cytoplasm;GO:0005829//cytosol;GO:0016020//membrane	GO:0008430//selenium binding;GO:0016491//oxidoreductase activity;GO:0018549//methanethiol oxidase activity	GO:0015031//protein transport	--
ENSMUSG00000022149	1	2	5	11	17	20	0.105	0.085	0.489	0.379	0.565	0.919	0.226333333333333	0.621	1.45614419469691	0.00205865248993601	0.0582580572386163	C9	complement component 9 [Source:MGI Symbol;Acc:MGI:1098282]	Human Diseases;Human Diseases;Human Diseases;Human Diseases;Organismal Systems	Neurodegenerative disease;Infectious disease: viral;Immune disease;Infectious disease: parasitic;Immune system	ko05020//Prion disease;ko05171//Coronavirus disease - COVID-19;ko05322//Systemic lupus erythematosus;ko05146//Amoebiasis;ko04610//Complement and coagulation cascades	K04000;K04000;K04000;K04000;K04000	GO:0005576//extracellular region;GO:0005579//membrane attack complex;GO:0005615//extracellular space;GO:0005886//plasma membrane;GO:0016020//membrane;GO:0044218//other organism cell membrane	GO:0005515//protein binding	GO:0001906//cell killing;GO:0002376//immune system process;GO:0006955//immune response;GO:0006956//complement activation;GO:0006957//complement activation, alternative pathway;GO:0006958//complement activation, classical pathway;GO:0007596//blood coagulation;GO:0031640//killing of cells of other organism;GO:0045087//innate immune response;GO:0050778//positive regulation of immune response;GO:0051…	--
ENSMUSG00000079722	28	36	39	63	70	71	1.307	1.638	1.519	2.697	2.888	3.486	1.488	3.02366666666667	1.02292457711653	0.00205983117594484	0.0582580572386163	Ttll2	tubulin tyrosine ligase-like family, member 2 [Source:MGI Symbol;Acc:MGI:3644030]	-	-	-	-	GO:0005929//cilium	GO:0000166//nucleotide binding;GO:0005524//ATP binding;GO:0015631//tubulin binding;GO:0016874//ligase activity;GO:0016881//acid-amino acid ligase activity;GO:0046872//metal ion binding;GO:0070740//tubulin-glutamic acid ligase activity	GO:0000226//microtubule cytoskeleton organization;GO:0018095//protein polyglutamylation;GO:0036211//protein modification process	--
ENSMUSG00000021250	34	26	21	84	78	31	1.241	0.924	0.635	2.802	2.518	1.192	0.933333333333333	2.17066666666667	1.21767387243392	0.00206182525163075	0.0582580572386163	Fos	FBJ osteosarcoma oncogene [Source:MGI Symbol;Acc:MGI:95574]	Human Diseases;Environmental Information Processing;Human Diseases;Human Diseases;Human Diseases;Human Diseases;Human Diseases;Environmental Information Processing;Human Diseases;Human Diseases;Human Diseases;Human Diseases;Human Diseases;Organismal Systems;Human Diseases;Human Diseases;Human Diseases;Cellular Processes;Organismal Systems;Human Diseases;Organismal Systems;Organismal Systems;Organ…	Cancer: overview;Signal transduction;Infectious disease: bacterial;Infectious disease: viral;Infectious disease: viral;Infectious disease: viral;Cancer: overview;Signal transduction;Infectious disease: viral;Cardiovascular disease;Cancer: overview;Infectious disease: viral;Endocrine and metabolic disease;Endocrine system;Cancer: specific types;Cardiovascular disease;Infectious disease: viral;Cell…	ko05200//Pathways in cancer;ko04010//MAPK signaling pathway;ko05132//Salmonella infection;ko05166//Human T-cell leukemia virus 1 infection;ko05170//Human immunodeficiency virus 1 infection;ko05171//Coronavirus disease - COVID-19;ko05208//Chemical carcinogenesis - reactive oxygen species;ko04024//cAMP signaling pathway;ko05167//Kaposi sarcoma-associated herpesvirus infection;ko05417//Lipid and ath…	K04379;K04379;K04379;K04379;K04379;K04379;K04379;K04379;K04379;K04379;K04379;K04379;K04379;K04379;K04379;K04379;K04379;K04379;K04379;K04379;K04379;K04379;K04379;K04379;K04379;K04379;K04379;K04379;K04379;K04379;K04379;K04379;K04379;K04379;K04379;K04379;K04379;K04379;K04379;K04379;K04379;K04379;K04379;K04379	GO:0005634//nucleus;GO:0005654//nucleoplasm;GO:0005667//transcription regulator complex;GO:0005737//cytoplasm;GO:0005783//endoplasmic reticulum;GO:0005829//cytosol;GO:0016020//membrane;GO:0032993//protein-DNA complex;GO:0035976//transcription factor AP-1 complex;GO:0043005//neuron projection;GO:0090575//RNA polymerase II transcription regulator complex	GO:0000976//transcription cis-regulatory region binding;GO:0000978//RNA polymerase II cis-regulatory region sequence-specific DNA binding;GO:0000979//RNA polymerase II core promoter sequence-specific DNA binding;GO:0000981//DNA-binding transcription factor activity, RNA polymerase II-specific;GO:0001221//transcription coregulator binding;GO:0001228//DNA-binding transcription activator activity, R…	GO:0001661//conditioned taste aversion;GO:0006355//regulation of transcription, DNA-templated;GO:0006357//regulation of transcription by RNA polymerase II;GO:0006366//transcription by RNA polymerase II;GO:0007179//transforming growth factor beta receptor signaling pathway;GO:0007399//nervous system development;GO:0007565//female pregnancy;GO:0009410//response to xenobiotic stimulus;GO:0009416//re…	TF_bZIP
ENSMUSG00000068086	0	0	1	1	31	40	0	0	0.084	0.048	1.232	1.893	0.028	1.05766666666667	5.23931438313888	0.00209085695111655	0.0586757862959845	Cyp2d9	cytochrome P450, family 2, subfamily d, polypeptide 9 [Source:MGI Symbol;Acc:MGI:88606]	Organismal Systems;Metabolism	Nervous system;Lipid metabolism	ko04726//Serotonergic synapse;ko00140//Steroid hormone biosynthesis	K07414;K07414	GO:0005737//cytoplasm;GO:0005739//mitochondrion;GO:0005783//endoplasmic reticulum;GO:0005789//endoplasmic reticulum membrane;GO:0016020//membrane;GO:0043231//intracellular membrane-bounded organelle	GO:0004497//monooxygenase activity;GO:0005506//iron ion binding;GO:0016491//oxidoreductase activity;GO:0016705//oxidoreductase activity, acting on paired donors, with incorporation or reduction of molecular oxygen;GO:0016712//oxidoreductase activity, acting on paired donors, with incorporation or reduction of molecular oxygen, reduced flavin or flavoprotein as one donor, and incorporation of one …	GO:0006805//xenobiotic metabolic process;GO:0019369//arachidonic acid metabolic process	--
ENSMUSG00000028463	88	141	139	178	189	222	3.348	5.22	4.377	6.186	6.358	8.892	4.315	7.14533333333333	0.727640755923819	0.00210190302307086	0.0588854566310309	Car9	carbonic anhydrase 9 [Source:MGI Symbol;Acc:MGI:2447188]	Metabolism;Metabolism	Global and overview maps;Energy metabolism	ko01100//Metabolic pathways;ko00910//Nitrogen metabolism	K01672;K01672	GO:0005634//nucleus;GO:0005730//nucleolus;GO:0005886//plasma membrane;GO:0016020//membrane;GO:0016323//basolateral plasma membrane;GO:0031528//microvillus membrane;GO:0042995//cell projection	GO:0004089//carbonate dehydratase activity;GO:0008270//zinc ion binding;GO:0016829//lyase activity;GO:0046872//metal ion binding;GO:0140677//molecular function activator activity	GO:0001666//response to hypoxia;GO:0002009//morphogenesis of an epithelium;GO:0009410//response to xenobiotic stimulus;GO:0033574//response to testosterone;GO:0046903//secretion	--
ENSMUSG00000019806	89	132	119	175	221	153	4.42	6.409	4.927	7.981	9.799	8.013	5.252	8.59766666666667	0.711078261586449	0.00214921092411105	0.0598039722177049	Aig1	androgen-induced 1 [Source:MGI Symbol;Acc:MGI:1913503]	-	-	-	-	GO:0005886//plasma membrane;GO:0012505//endomembrane system;GO:0016020//membrane	GO:0016787//hydrolase activity	GO:0006629//lipid metabolic process;GO:0042758//long-chain fatty acid catabolic process	--
ENSMUSG00000042129	43	31	55	85	92	71	0.688	0.359	0.542	1.601	1.28	1.291	0.529666666666667	1.39066666666667	1.39262003317125	0.00219071284154917	0.0606647433304893	Rassf4	Ras association (RalGDS/AF-6) domain family member 4 [Source:MGI Symbol;Acc:MGI:2386853]	Environmental Information Processing	Signal transduction	ko04392//Hippo signaling pathway - multiple species	K09851	GO:0005575//cellular_component	GO:0003674//molecular_function	GO:0007049//cell cycle;GO:0007165//signal transduction	--
ENSMUSG00000001021	40	23	29	61	54	78	5.524	2.66	2.595	7.44	6.338	10.85	3.593	8.20933333333333	1.19207613249177	0.00223306489526006	0.0615277075942137	S100a3	S100 calcium binding protein A3 [Source:MGI Symbol;Acc:MGI:1338849]	-	-	-	-	GO:0005737//cytoplasm;GO:0005794//Golgi apparatus;GO:0005829//cytosol;GO:0005886//plasma membrane;GO:0062023//collagen-containing extracellular matrix	GO:0046872//metal ion binding;GO:0046914//transition metal ion binding	-	--
ENSMUSG00000050447	4	10	10	33	20	28	0.088	0.468	0.182	1.832	0.389	0.649	0.246	0.956666666666667	1.95935801550265	0.0022413992003126	0.0616403489595149	Lypd6	LY6/PLAUR domain containing 6 [Source:MGI Symbol;Acc:MGI:2443848]	Environmental Information Processing	Signaling molecules and interaction	ko04080//Neuroactive ligand-receptor interaction	K25367	GO:0005575//cellular_component;GO:0005576//extracellular region;GO:0005737//cytoplasm;GO:0005886//plasma membrane;GO:0016020//membrane;GO:0030425//dendrite;GO:0042995//cell projection;GO:0043005//neuron projection;GO:0043204//perikaryon;GO:0045121//membrane raft;GO:0045202//synapse	GO:0030548//acetylcholine receptor regulator activity;GO:0030550//acetylcholine receptor inhibitor activity	GO:0090263//positive regulation of canonical Wnt signaling pathway	--
ENSMUSG00000029372	95	79	112	60	52	47	6.751	5.464	6.588	3.895	3.268	3.517	6.26766666666667	3.56	-0.816051	0.00225597394165866	0.0619377645682386	Ppbp	pro-platelet basic protein [Source:MGI Symbol;Acc:MGI:1888712]	Environmental Information Processing;Organismal Systems;Environmental Information Processing	Signaling molecules and interaction;Immune system;Signaling molecules and interaction	ko04060//Cytokine-cytokine receptor interaction;ko04062//Chemokine signaling pathway;ko04061//Viral protein interaction with cytokine and cytokine receptor	K10029;K10029;K10029	GO:0005576//extracellular region;GO:0005615//extracellular space;GO:0031091//platelet alpha granule	GO:0005125//cytokine activity;GO:0008009//chemokine activity;GO:0045236//CXCR chemokine receptor binding	GO:0002523//leukocyte migration involved in inflammatory response;GO:0006935//chemotaxis;GO:0006952//defense response;GO:0006954//inflammatory response;GO:0006955//immune response;GO:0030593//neutrophil chemotaxis;GO:0031640//killing of cells of other organism;GO:0050896//response to stimulus;GO:0061844//antimicrobial humoral immune response mediated by antimicrobial peptide;GO:0070098//chemokine…	--
ENSMUSG00000027313	295	203	274	390	491	295	13.869	9.288	10.663	16.749	20.414	14.602	11.2733333333333	17.255	0.614100314746693	0.00226562766795988	0.0620993087758788	Chac1	ChaC, cation transport regulator 1 [Source:MGI Symbol;Acc:MGI:1916315]	Metabolism;Metabolism	Global and overview maps;Metabolism of other amino acids	ko01100//Metabolic pathways;ko00480//Glutathione metabolism	K07232;K07232	GO:0005737//cytoplasm;GO:0005794//Golgi apparatus;GO:0005802//trans-Golgi network;GO:0005829//cytosol	GO:0003839//gamma-glutamylcyclotransferase activity;GO:0005112//Notch binding;GO:0016829//lyase activity;GO:0061928//glutathione specific gamma-glutamylcyclotransferase activity	GO:0006751//glutathione catabolic process;GO:0006915//apoptotic process;GO:0006986//response to unfolded protein;GO:0007219//Notch signaling pathway;GO:0007399//nervous system development;GO:0010955//negative regulation of protein processing;GO:0022008//neurogenesis;GO:0045746//negative regulation of Notch signaling pathway;GO:0070059//intrinsic apoptotic signaling pathway in response to endoplas…	--
ENSMUSG00000052305	0	0	1	3	102	5	0	0	0.101	0.336	11.093	0.625	0.0336666666666667	4.018	6.89901286670265	0.00234810038570603	0.0637236534657914	Hbb-bs	hemoglobin, beta adult s chain [Source:MGI Symbol;Acc:MGI:5474852]	Human Diseases;Human Diseases	Infectious disease: parasitic;Infectious disease: parasitic	ko05144//Malaria;ko05143//African trypanosomiasis	K13823;K13823	GO:0005615//extracellular space;GO:0005833//hemoglobin complex;GO:0031838//haptoglobin-hemoglobin complex	GO:0004601//peroxidase activity;GO:0005344//oxygen carrier activity;GO:0019825//oxygen binding;GO:0020037//heme binding;GO:0030492//hemoglobin binding;GO:0031720//haptoglobin binding;GO:0031721//hemoglobin alpha binding;GO:0031722//hemoglobin beta binding;GO:0043177//organic acid binding;GO:0044877//protein-containing complex binding;GO:0046872//metal ion binding	GO:0015671//oxygen transport;GO:0042744//hydrogen peroxide catabolic process;GO:0098869//cellular oxidant detoxification	--
ENSMUSG00000025407	38	46	58	25	17	19	0.721	0.849	0.911	0.433	0.285	0.379	0.827	0.365666666666667	-1.17736	0.00235374980627254	0.0637719088136967	Gli1	GLI-Kruppel family member GLI1 [Source:MGI Symbol;Acc:MGI:95727]	Human Diseases;Environmental Information Processing;Human Diseases;Environmental Information Processing	Cancer: overview;Signal transduction;Cancer: specific types;Signal transduction	ko05200//Pathways in cancer;ko04024//cAMP signaling pathway;ko05217//Basal cell carcinoma;ko04340//Hedgehog signaling pathway	K16797;K16797;K16797;K16797	GO:0005634//nucleus;GO:0005654//nucleoplasm;GO:0005737//cytoplasm;GO:0005829//cytosol;GO:0005929//cilium;GO:0005930//axoneme;GO:1990788//GLI-SUFU complex	GO:0000976//transcription cis-regulatory region binding;GO:0000977//RNA polymerase II transcription regulatory region sequence-specific DNA binding;GO:0000978//RNA polymerase II cis-regulatory region sequence-specific DNA binding;GO:0000981//DNA-binding transcription factor activity, RNA polymerase II-specific;GO:0003677//DNA binding;GO:0003682//chromatin binding;GO:0003700//DNA-binding transcrip…	GO:0001649//osteoblast differentiation;GO:0006357//regulation of transcription by RNA polymerase II;GO:0007165//signal transduction;GO:0007224//smoothened signaling pathway;GO:0007283//spermatogenesis;GO:0007286//spermatid development;GO:0007418//ventral midline development;GO:0008284//positive regulation of cell population proliferation;GO:0009611//response to wounding;GO:0009913//epidermal cell…	zf-C2H2
ENSMUSG00000025746	416	268	400	840	665	497	27.205	18.478	22.994	49.688	40.341	35.695	22.8923333333333	41.908	0.872361153418799	0.00240470436084088	0.0649388441575933	Il6	interleukin 6 [Source:MGI Symbol;Acc:MGI:96559]	Human Diseases;Human Diseases;Human Diseases;Human Diseases;Environmental Information Processing;Environmental Information Processing;Human Diseases;Human Diseases;Human Diseases;Human Diseases;Human Diseases;Human Diseases;Human Diseases;Human Diseases;Human Diseases;Organismal Systems;Human Diseases;Cellular Processes;Environmental Information Processing;Human Diseases;Human Diseases;Human Dise…	Cancer: overview;Neurodegenerative disease;Infectious disease: viral;Neurodegenerative disease;Signal transduction;Signaling molecules and interaction;Neurodegenerative disease;Infectious disease: bacterial;Infectious disease: viral;Infectious disease: viral;Infectious disease: viral;Infectious disease: viral;Infectious disease: viral;Cardiovascular disease;Cancer: overview;Immune system;Infectio…	ko05200//Pathways in cancer;ko05022//Pathways of neurodegeneration - multiple diseases;ko05168//Herpes simplex virus 1 infection;ko05010//Alzheimer disease;ko04151//PI3K-Akt signaling pathway;ko04060//Cytokine-cytokine receptor interaction;ko05020//Prion disease;ko05132//Salmonella infection;ko05163//Human cytomegalovirus infection;ko05166//Human T-cell leukemia virus 1 infection;ko05171//Coronav…	K05405;K05405;K05405;K05405;K05405;K05405;K05405;K05405;K05405;K05405;K05405;K05405;K05405;K05405;K05405;K05405;K05405;K05405;K05405;K05405;K05405;K05405;K05405;K05405;K05405;K05405;K05405;K05405;K05405;K05405;K05405;K05405;K05405;K05405;K05405;K05405;K05405;K05405;K05405;K05405;K05405;K05405;K05405;K05405;K05405;K05405;K05405;K05405;K05405;K05405	GO:0005576//extracellular region;GO:0005615//extracellular space;GO:0005737//cytoplasm;GO:0005896//interleukin-6 receptor complex;GO:0009897//external side of plasma membrane	GO:0005102//signaling receptor binding;GO:0005125//cytokine activity;GO:0005138//interleukin-6 receptor binding;GO:0005515//protein binding;GO:0008083//growth factor activity	GO:0001781//neutrophil apoptotic process;GO:0002262//myeloid cell homeostasis;GO:0002314//germinal center B cell differentiation;GO:0002384//hepatic immune response;GO:0002639//positive regulation of immunoglobulin production;GO:0002675//positive regulation of acute inflammatory response;GO:0006469//negative regulation of protein kinase activity;GO:0006953//acute-phase response;GO:0006954//inflam…	--
ENSMUSG00000078153	86	89	104	58	53	47	7.943	8.004	7.915	4.859	4.337	4.583	7.954	4.593	-0.792244	0.0025047386520102	0.0670903411618926	Psme2b	protease (prosome, macropain) activator subunit 2B [Source:MGI Symbol;Acc:MGI:1341073]	Organismal Systems;Genetic Information Processing	Immune system;Folding, sorting and degradation	ko04612//Antigen processing and presentation;ko03050//Proteasome	K06697;K06697	GO:0000502//proteasome complex;GO:0005654//nucleoplasm;GO:0005737//cytoplasm;GO:0008537//proteasome activator complex	GO:0005515//protein binding;GO:0042802//identical protein binding;GO:0061133//endopeptidase activator activity	GO:0010950//positive regulation of endopeptidase activity;GO:0019884//antigen processing and presentation of exogenous antigen;GO:0061136//regulation of proteasomal protein catabolic process;GO:2000045//regulation of G1/S transition of mitotic cell cycle	--
ENSMUSG00000032020	67	71	75	114	120	116	1.357	1.092	0.988	2.175	2.215	2.616	1.14566666666667	2.33533333333333	1.02744113642976	0.0025379746670037	0.067760221538982	Ubash3b	ubiquitin associated and SH3 domain containing, B [Source:MGI Symbol;Acc:MGI:1920078]	-	-	-	-	GO:0005634//nucleus;GO:0005737//cytoplasm	GO:0004721//phosphoprotein phosphatase activity;GO:0004725//protein tyrosine phosphatase activity;GO:0005515//protein binding;GO:0016787//hydrolase activity;GO:0031625//ubiquitin protein ligase binding;GO:0042802//identical protein binding;GO:0051219//phosphoprotein binding	GO:0006469//negative regulation of protein kinase activity;GO:0007165//signal transduction;GO:0009968//negative regulation of signal transduction;GO:0030168//platelet activation;GO:0035335//peptidyl-tyrosine dephosphorylation;GO:0038063//collagen-activated tyrosine kinase receptor signaling pathway;GO:0038065//collagen-activated signaling pathway;GO:0043393//regulation of protein binding;GO:00456…	--
ENSMUSG00000027399	40	37	52	87	63	95	1.56	1.404	1.678	3.099	2.172	3.9	1.54733333333333	3.057	0.982332530263647	0.00254290531363623	0.0677820052290125	Il1a	interleukin 1 alpha [Source:MGI Symbol;Acc:MGI:96542]	Human Diseases;Human Diseases;Environmental Information Processing;Environmental Information Processing;Human Diseases;Human Diseases;Cellular Processes;Cellular Processes;Human Diseases;Human Diseases;Human Diseases;Human Diseases;Organismal Systems;Human Diseases;Organismal Systems;Human Diseases;Human Diseases;Human Diseases;Human Diseases;Human Diseases;Human Diseases	Neurodegenerative disease;Neurodegenerative disease;Signal transduction;Signaling molecules and interaction;Neurodegenerative disease;Infectious disease: bacterial;Cell growth and death;Cell growth and death;Infectious disease: viral;Endocrine and metabolic disease;Cardiovascular disease;Infectious disease: viral;Development and regeneration;Endocrine and metabolic disease;Immune system;Immune di…	ko05022//Pathways of neurodegeneration - multiple diseases;ko05010//Alzheimer disease;ko04010//MAPK signaling pathway;ko04060//Cytokine-cytokine receptor interaction;ko05020//Prion disease;ko05152//Tuberculosis;ko04218//Cellular senescence;ko04217//Necroptosis;ko05164//Influenza A;ko04932//Non-alcoholic fatty liver disease;ko05418//Fluid shear stress and atherosclerosis;ko05162//Measles;ko04380//…	K04383;K04383;K04383;K04383;K04383;K04383;K04383;K04383;K04383;K04383;K04383;K04383;K04383;K04383;K04383;K04383;K04383;K04383;K04383;K04383;K04383	GO:0005576//extracellular region;GO:0005615//extracellular space;GO:0005634//nucleus;GO:0005737//cytoplasm;GO:0005829//cytosol;GO:0005886//plasma membrane;GO:0009986//cell surface	GO:0005125//cytokine activity;GO:0005149//interleukin-1 receptor binding;GO:0005507//copper ion binding	GO:0001660//fever generation;GO:0001666//response to hypoxia;GO:0001819//positive regulation of cytokine production;GO:0002248//connective tissue replacement involved in inflammatory response wound healing;GO:0006883//cellular sodium ion homeostasis;GO:0006954//inflammatory response;GO:0006955//immune response;GO:0007283//spermatogenesis;GO:0007507//heart development;GO:0008285//negative regulati…	--
ENSMUSG00000026489	6	1	4	10	39	11	0.308	0.019	0.375	0.321	1.093	0.322	0.234	0.578666666666667	1.30622401213992	0.00258006866195935	0.0683303393383544	Coq8a	coenzyme Q8A [Source:MGI Symbol;Acc:MGI:1914676]	-	-	-	-	GO:0005739//mitochondrion;GO:0016020//membrane	GO:0000166//nucleotide binding;GO:0005524//ATP binding;GO:0016301//kinase activity;GO:0016740//transferase activity;GO:0043531//ADP binding	GO:0006744//ubiquinone biosynthetic process;GO:0016310//phosphorylation	--
ENSMUSG00000070469	543	616	790	446	518	443	7.429	7.1	8.708	4.447	6.044	4.952	7.74566666666667	5.14766666666667	-0.589471	0.0025983096488489	0.0687029772800768	Adamtsl3	ADAMTS-like 3 [Source:MGI Symbol;Acc:MGI:3028499]	-	-	-	-	GO:0005576//extracellular region;GO:0031012//extracellular matrix;GO:0043231//intracellular membrane-bounded organelle;GO:0110165//cellular anatomical entity	-	GO:0030198//extracellular matrix organization	--
ENSMUSG00000067586	117	156	162	84	103	81	2.018	2.618	2.312	1.323	1.571	1.471	2.316	1.455	-0.670616	0.00272327323734092	0.0714338854119697	S1pr3	sphingosine-1-phosphate receptor 3 [Source:MGI Symbol;Acc:MGI:1339365]	Environmental Information Processing;Environmental Information Processing	Signaling molecules and interaction;Signal transduction	ko04080//Neuroactive ligand-receptor interaction;ko04071//Sphingolipid signaling pathway	K04290;K04290	GO:0005886//plasma membrane;GO:0016020//membrane	GO:0004930//G protein-coupled receptor activity;GO:0005178//integrin binding;GO:0038036//sphingosine-1-phosphate receptor activity	GO:0003376//sphingosine-1-phosphate receptor signaling pathway;GO:0006954//inflammatory response;GO:0007165//signal transduction;GO:0007186//G protein-coupled receptor signaling pathway;GO:0007193//adenylate cyclase-inhibiting G protein-coupled receptor signaling pathway;GO:0007219//Notch signaling pathway;GO:0032651//regulation of interleukin-1 beta production;GO:1903141//negative regulation of …	--
ENSMUSG00000026725	13	19	28	43	50	47	0.172	0.249	0.307	0.52	0.585	0.708	0.242666666666667	0.604333333333333	1.31636856954546	0.00281283323698815	0.0733841775699651	Tnn	tenascin N [Source:MGI Symbol;Acc:MGI:2665790]	Environmental Information Processing;Human Diseases;Cellular Processes;Human Diseases;Environmental Information Processing	Signal transduction;Infectious disease: viral;Cellular community - eukaryotes;Cancer: overview;Signaling molecules and interaction	ko04151//PI3K-Akt signaling pathway;ko05165//Human papillomavirus infection;ko04510//Focal adhesion;ko05206//MicroRNAs in cancer;ko04512//ECM-receptor interaction	K06252;K06252;K06252;K06252;K06252	GO:0005576//extracellular region;GO:0005615//extracellular space;GO:0009986//cell surface;GO:0031012//extracellular matrix;GO:0043005//neuron projection;GO:0043025//neuronal cell body;GO:0062023//collagen-containing extracellular matrix;GO:0090733//tenascin complex;GO:0097442//CA3 pyramidal cell dendrite;GO:0110165//cellular anatomical entity;GO:1990026//hippocampal mossy fiber expansion	GO:0005178//integrin binding;GO:0005515//protein binding;GO:0042802//identical protein binding	GO:0001764//neuron migration;GO:0002076//osteoblast development;GO:0007160//cell-matrix adhesion;GO:0007409//axonogenesis;GO:0010976//positive regulation of neuron projection development;GO:0030155//regulation of cell adhesion;GO:0030182//neuron differentiation;GO:0030334//regulation of cell migration;GO:0033689//negative regulation of osteoblast proliferation;GO:0045668//negative regulation of o…	--
ENSMUSG00000035314	175	148	191	132	102	93	2.939	2.729	2.813	2.061	1.506	1.892	2.827	1.81966666666667	-0.635598	0.00291120080710364	0.0749474524449138	Gdpd5	glycerophosphodiester phosphodiesterase domain containing 5 [Source:MGI Symbol;Acc:MGI:2686926]	-	-	-	-	GO:0005737//cytoplasm;GO:0005789//endoplasmic reticulum membrane;GO:0005886//plasma membrane;GO:0012505//endomembrane system;GO:0016020//membrane;GO:0030424//axon;GO:0030426//growth cone;GO:0042995//cell projection;GO:0043025//neuronal cell body;GO:0048471//perinuclear region of cytoplasm;GO:0097038//perinuclear endoplasmic reticulum	GO:0004435//phosphatidylinositol phospholipase C activity;GO:0008081//phosphoric diester hydrolase activity;GO:0008889//glycerophosphodiester phosphodiesterase activity;GO:0016787//hydrolase activity;GO:0047389//glycerophosphocholine phosphodiesterase activity	GO:0006629//lipid metabolic process;GO:0007219//Notch signaling pathway;GO:0007399//nervous system development;GO:0021522//spinal cord motor neuron differentiation;GO:0021895//cerebral cortex neuron differentiation;GO:0030182//neuron differentiation;GO:0031175//neuron projection development;GO:0045666//positive regulation of neuron differentiation;GO:0045746//negative regulation of Notch signalin…	--
ENSMUSG00000050395	43	33	40	14	16	18	0.568	0.507	0.437	0.215	0.187	0.25	0.504	0.217333333333333	-1.21351	0.00323003947221708	0.0809869714244017	Tnfsf15	tumor necrosis factor (ligand) superfamily, member 15 [Source:MGI Symbol;Acc:MGI:2180140]	Environmental Information Processing	Signaling molecules and interaction	ko04060//Cytokine-cytokine receptor interaction	K05478	GO:0005886//plasma membrane;GO:0016020//membrane	GO:0005164//tumor necrosis factor receptor binding;GO:0005515//protein binding	GO:0006919//activation of cysteine-type endopeptidase activity involved in apoptotic process;GO:0006955//immune response;GO:0007250//activation of NF-kappaB-inducing kinase activity	--
ENSMUSG00000079173	13	10	5	34	39	16	0.061	0.046	0.019	0.145	0.161	0.249	0.042	0.185	2.13906403773755	0.0033208349112275	0.0823857130913413	Zan	zonadhesin [Source:MGI Symbol;Acc:MGI:106656]	-	-	-	-	GO:0016020//membrane	GO:0005515//protein binding	-	--
ENSMUSG00000045435	65	79	83	134	132	105	4.361	5.159	4.61	8.213	7.832	7.418	4.71	7.821	0.731626023756567	0.0034226830851811	0.0841821989821608	Tmem60	transmembrane protein 60 [Source:MGI Symbol;Acc:MGI:2673965]	-	-	-	-	GO:0005575//cellular_component;GO:0016020//membrane	GO:0003674//molecular_function	GO:0008150//biological_process	--
ENSMUSG00000100679	6	2	32	0	0	0	0.295	0.11	1.213	0	0	0.02	0.539333333333333	0.00666666666666667	-6.33807	0.00343560495096342	0.0843114509439519	Gm28778	predicted gene 28778 [Source:MGI Symbol;Acc:MGI:5579484]	-	-	-	-	GO:0005789//endoplasmic reticulum membrane;GO:0016020//membrane	GO:0016740//transferase activity;GO:0016746//acyltransferase activity;GO:0046872//metal ion binding;GO:0061711//N(6)-L-threonylcarbamoyladenine synthase activity	GO:0002949//tRNA threonylcarbamoyladenosine modification;GO:0008033//tRNA processing;GO:0044255//cellular lipid metabolic process;GO:2000303//regulation of ceramide biosynthetic process	--
ENSMUSG00000002588	0	1	1	0	15	22	0	0.05	0.103	0	0.675	1.178	0.051	0.617666666666667	3.59825932333462	0.00343940357156169	0.0843114509439519	Pon1	paraoxonase 1 [Source:MGI Symbol;Acc:MGI:103295]	-	-	-	-	GO:0005576//extracellular region;GO:0005615//extracellular space;GO:0034364//high-density lipoprotein particle;GO:0034366//spherical high-density lipoprotein particle;GO:0043231//intracellular membrane-bounded organelle	GO:0004063//aryldialkylphosphatase activity;GO:0004064//arylesterase activity;GO:0005509//calcium ion binding;GO:0005543//phospholipid binding;GO:0008035//high-density lipoprotein particle binding;GO:0016787//hydrolase activity;GO:0042803//protein homodimerization activity;GO:0046872//metal ion binding;GO:0102007//acyl-L-homoserine-lactone lactonohydrolase activity	GO:0008015//blood circulation;GO:0008203//cholesterol metabolic process;GO:0009636//response to toxic substance;GO:0010875//positive regulation of cholesterol efflux;GO:0019439//aromatic compound catabolic process;GO:0032411//positive regulation of transporter activity;GO:0046395//carboxylic acid catabolic process;GO:0046434//organophosphate catabolic process;GO:0046470//phosphatidylcholine metab…	--
ENSMUSG00000061603	112	151	170	178	272	223	0.789	1.125	0.888	1.232	2.075	1.911	0.934	1.73933333333333	0.897039988386631	0.00345704627594291	0.0846180138240825	Akap6	A kinase (PRKA) anchor protein 6 [Source:MGI Symbol;Acc:MGI:3050566]	-	-	-	-	GO:0005634//nucleus;GO:0005635//nuclear envelope;GO:0005737//cytoplasm;GO:0005901//caveola;GO:0014701//junctional sarcoplasmic reticulum membrane;GO:0014704//intercalated disc;GO:0016529//sarcoplasmic reticulum;GO:0030315//T-tubule;GO:0031965//nuclear membrane;GO:0032991//protein-containing complex;GO:0034704//calcium channel complex;GO:0042383//sarcolemma;GO:0048471//perinuclear region of cytopl…	GO:0005515//protein binding;GO:0008179//adenylate cyclase binding;GO:0019899//enzyme binding;GO:0034237//protein kinase A regulatory subunit binding;GO:0043495//protein-membrane adaptor activity;GO:0044325//transmembrane transporter binding;GO:0051018//protein kinase A binding;GO:0051721//protein phosphatase 2A binding;GO:0060090//molecular adaptor activity	GO:0001934//positive regulation of protein phosphorylation;GO:0007194//negative regulation of adenylate cyclase activity;GO:0010738//regulation of protein kinase A signaling;GO:0030307//positive regulation of cell growth;GO:0031503//protein-containing complex localization;GO:0045727//positive regulation of translation;GO:0051281//positive regulation of release of sequestered calcium ion into cyto…	--
ENSMUSG00000022510	14	18	16	3	2	5	0.355	0.413	0.285	0.045	0.029	0.119	0.351	0.0643333333333333	-2.44783	0.00348095146609328	0.084950686668081	Trp63	transformation related protein 63 [Source:MGI Symbol;Acc:MGI:1330810]	Human Diseases	Cancer: overview	ko05206//MicroRNAs in cancer	K10149	GO:0000785//chromatin;GO:0005634//nucleus;GO:0005654//nucleoplasm;GO:0005737//cytoplasm;GO:0005791//rough endoplasmic reticulum;GO:0030425//dendrite;GO:0032991//protein-containing complex;GO:0043005//neuron projection	GO:0000976//transcription cis-regulatory region binding;GO:0000977//RNA polymerase II transcription regulatory region sequence-specific DNA binding;GO:0000978//RNA polymerase II cis-regulatory region sequence-specific DNA binding;GO:0000981//DNA-binding transcription factor activity, RNA polymerase II-specific;GO:0001228//DNA-binding transcription activator activity, RNA polymerase II-specific;GO…	GO:0000122//negative regulation of transcription by RNA polymerase II;GO:0001501//skeletal system development;GO:0001736//establishment of planar polarity;GO:0001738//morphogenesis of a polarized epithelium;GO:0001942//hair follicle development;GO:0002064//epithelial cell development;GO:0006338//chromatin remodeling;GO:0006355//regulation of transcription, DNA-templated;GO:0006357//regulation of …	P53
ENSMUSG00000027985	85	70	91	115	145	135	1.954	1.663	1.727	2.679	3.437	3.512	1.78133333333333	3.20933333333333	0.849316134000446	0.00358631326379393	0.0871347173959845	Lef1	lymphoid enhancer binding factor 1 [Source:MGI Symbol;Acc:MGI:96770]	Human Diseases;Human Diseases;Human Diseases;Human Diseases;Environmental Information Processing;Human Diseases;Environmental Information Processing;Human Diseases;Human Diseases;Human Diseases;Organismal Systems;Human Diseases;Human Diseases;Human Diseases;Cellular Processes;Human Diseases;Human Diseases;Human Diseases;Human Diseases	Cancer: overview;Infectious disease: bacterial;Infectious disease: viral;Cancer: specific types;Signal transduction;Endocrine and metabolic disease;Signal transduction;Cancer: specific types;Cancer: specific types;Endocrine and metabolic disease;Endocrine system;Cancer: specific types;Cancer: specific types;Cardiovascular disease;Cellular community - eukaryotes;Cancer: specific types;Cancer: spec…	ko05200//Pathways in cancer;ko05132//Salmonella infection;ko05167//Kaposi sarcoma-associated herpesvirus infection;ko05225//Hepatocellular carcinoma;ko04310//Wnt signaling pathway;ko04934//Cushing syndrome;ko04390//Hippo signaling pathway;ko05226//Gastric cancer;ko05224//Breast cancer;ko04936//Alcoholic liver disease;ko04916//Melanogenesis;ko05215//Prostate cancer;ko05210//Colorectal cancer;ko054…	K04492;K04492;K04492;K04492;K04492;K04492;K04492;K04492;K04492;K04492;K04492;K04492;K04492;K04492;K04492;K04492;K04492;K04492;K04492	GO:0005634//nucleus;GO:0005654//nucleoplasm;GO:0005667//transcription regulator complex;GO:0005737//cytoplasm;GO:0032993//protein-DNA complex;GO:0090575//RNA polymerase II transcription regulator complex;GO:0110165//cellular anatomical entity;GO:1990907//beta-catenin-TCF complex	GO:0000976//transcription cis-regulatory region binding;GO:0000977//RNA polymerase II transcription regulatory region sequence-specific DNA binding;GO:0000978//RNA polymerase II cis-regulatory region sequence-specific DNA binding;GO:0000981//DNA-binding transcription factor activity, RNA polymerase II-specific;GO:0000987//cis-regulatory region sequence-specific DNA binding;GO:0001222//transcripti…	GO:0000122//negative regulation of transcription by RNA polymerase II;GO:0001569//branching involved in blood vessel morphogenesis;GO:0001649//osteoblast differentiation;GO:0001756//somitogenesis;GO:0001837//epithelial to mesenchymal transition;GO:0001944//vasculature development;GO:0002040//sprouting angiogenesis;GO:0006355//regulation of transcription, DNA-templated;GO:0006357//regulation of tr…	HMG
ENSMUSG00000027500	48	58	58	30	16	31	1.782	2.096	1.782	1.017	0.525	1.212	1.88666666666667	0.918	-1.03927	0.00364778290084831	0.0878618506159685	Stmn2	stathmin-like 2 [Source:MGI Symbol;Acc:MGI:98241]	-	-	-	-	GO:0005737//cytoplasm;GO:0005768//endosome;GO:0005794//Golgi apparatus;GO:0016020//membrane;GO:0030027//lamellipodium;GO:0030424//axon;GO:0030426//growth cone;GO:0031982//vesicle;GO:0042995//cell projection;GO:0043005//neuron projection;GO:0043025//neuronal cell body;GO:0048471//perinuclear region of cytoplasm	GO:0005515//protein binding;GO:0015631//tubulin binding;GO:0048306//calcium-dependent protein binding	GO:0007019//microtubule depolymerization;GO:0007026//negative regulation of microtubule depolymerization;GO:0010976//positive regulation of neuron projection development;GO:0010977//negative regulation of neuron projection development;GO:0031110//regulation of microtubule polymerization or depolymerization;GO:0031115//negative regulation of microtubule polymerization;GO:0031117//positive regulati…	--
ENSMUSG00000044041	51	41	42	14	25	20	2.373	1.857	1.618	0.595	1.029	0.98	1.94933333333333	0.868	-1.16721	0.0037131393302671	0.0890319162586593	Krt13	keratin 13 [Source:MGI Symbol;Acc:MGI:101925]	Organismal Systems;Human Diseases	Endocrine system;Infectious disease: bacterial	ko04915//Estrogen signaling pathway;ko05150//Staphylococcus aureus infection	K07604;K07604	GO:0005882//intermediate filament;GO:0045095//keratin filament;GO:0045111//intermediate filament cytoskeleton;GO:0070062//extracellular exosome	GO:0005198//structural molecule activity;GO:0005515//protein binding	GO:0007010//cytoskeleton organization;GO:0030855//epithelial cell differentiation;GO:0043555//regulation of translation in response to stress;GO:0043587//tongue morphogenesis;GO:0045109//intermediate filament organization;GO:0071300//cellular response to retinoic acid	--
ENSMUSG00000014846	90	127	137	67	76	69	7.229	8.382	8.643	4.106	5.034	5.226	8.08466666666667	4.78866666666667	-0.755564	0.00371844584386314	0.0890319162586593	Tppp3	tubulin polymerization-promoting protein family member 3 [Source:MGI Symbol;Acc:MGI:1915221]	-	-	-	-	GO:0005737//cytoplasm;GO:0005856//cytoskeleton;GO:0005874//microtubule;GO:0048471//perinuclear region of cytoplasm;GO:0097427//microtubule bundle	GO:0015631//tubulin binding	GO:0001578//microtubule bundle formation;GO:0007566//embryo implantation;GO:0032273//positive regulation of protein polymerization;GO:0046697//decidualization;GO:0046785//microtubule polymerization	--
ENSMUSG00000001510	48	57	53	23	22	31	1.417	1.638	1.295	0.62	0.574	0.964	1.45	0.719333333333333	-1.01132	0.00376145737034388	0.0896656326175715	Dlx3	distal-less homeobox 3 [Source:MGI Symbol;Acc:MGI:94903]	-	-	-	-	GO:0005634//nucleus	GO:0000978//RNA polymerase II cis-regulatory region sequence-specific DNA binding;GO:0000981//DNA-binding transcription factor activity, RNA polymerase II-specific;GO:0001228//DNA-binding transcription activator activity, RNA polymerase II-specific;GO:0003677//DNA binding;GO:0003682//chromatin binding;GO:1990837//sequence-specific double-stranded DNA binding	GO:0001568//blood vessel development;GO:0001890//placenta development;GO:0001942//hair follicle development;GO:0006355//regulation of transcription, DNA-templated;GO:0006357//regulation of transcription by RNA polymerase II;GO:0010467//gene expression;GO:0016055//Wnt signaling pathway;GO:0030509//BMP signaling pathway;GO:0030855//epithelial cell differentiation;GO:0031069//hair follicle morphogen…	Homeobox
ENSMUSG00000056133	136	154	183	243	233	213	4.112	4.366	4.509	6.848	6.106	6.706	4.329	6.55333333333333	0.598195115294432	0.00377045493955907	0.0896656326175715	Unc93a2	unc-93 homolog A2 [Source:MGI Symbol;Acc:MGI:3712668]	-	-	-	-	GO:0005886//plasma membrane;GO:0016020//membrane	GO:0003674//molecular_function	GO:0008150//biological_process	--
ENSMUSG00000018930	28	16	52	102	60	54	3.265	1.816	5.019	10.865	6.187	6.63	3.36666666666667	7.894	1.22943563208774	0.00378793132654891	0.0897821478305615	Ccl4	chemokine (C-C motif) ligand 4 [Source:MGI Symbol;Acc:MGI:98261]	Environmental Information Processing;Human Diseases;Organismal Systems;Environmental Information Processing;Organismal Systems;Environmental Information Processing;Organismal Systems	Signaling molecules and interaction;Infectious disease: viral;Immune system;Signal transduction;Immune system;Signaling molecules and interaction;Immune system	ko04060//Cytokine-cytokine receptor interaction;ko05163//Human cytomegalovirus infection;ko04062//Chemokine signaling pathway;ko04064//NF-kappa B signaling pathway;ko04620//Toll-like receptor signaling pathway;ko04061//Viral protein interaction with cytokine and cytokine receptor;ko04623//Cytosolic DNA-sensing pathway	K12964;K12964;K12964;K12964;K12964;K12964;K12964	GO:0005576//extracellular region;GO:0005615//extracellular space	GO:0005125//cytokine activity;GO:0005515//protein binding;GO:0008009//chemokine activity;GO:0031726//CCR1 chemokine receptor binding;GO:0031730//CCR5 chemokine receptor binding;GO:0042802//identical protein binding;GO:0048020//CCR chemokine receptor binding	GO:0002548//monocyte chemotaxis;GO:0006935//chemotaxis;GO:0006954//inflammatory response;GO:0006955//immune response;GO:0007165//signal transduction;GO:0007186//G protein-coupled receptor signaling pathway;GO:0030593//neutrophil chemotaxis;GO:0030595//leukocyte chemotaxis;GO:0032760//positive regulation of tumor necrosis factor production;GO:0043117//positive regulation of vascular permeability;G…	--
ENSMUSG00000038257	7	17	30	2	4	5	0.083	0.196	0.294	0.022	0.042	0.065	0.191	0.043	-2.15116	0.00382174830006043	0.0903163183944068	Glra3	glycine receptor, alpha 3 subunit [Source:MGI Symbol;Acc:MGI:95749]	Environmental Information Processing	Signaling molecules and interaction	ko04080//Neuroactive ligand-receptor interaction	K05195	GO:0005886//plasma membrane;GO:0016020//membrane;GO:0016935//glycine-gated chloride channel complex;GO:0030425//dendrite;GO:0034707//chloride channel complex;GO:0042734//presynaptic membrane;GO:0042995//cell projection;GO:0043204//perikaryon;GO:0043231//intracellular membrane-bounded organelle;GO:0045202//synapse;GO:0045211//postsynaptic membrane;GO:0097060//synaptic membrane;GO:0098690//glyciner…	GO:0004888//transmembrane signaling receptor activity;GO:0005216//ion channel activity;GO:0005230//extracellular ligand-gated ion channel activity;GO:0005254//chloride channel activity;GO:0016594//glycine binding;GO:0016934//extracellularly glycine-gated chloride channel activity;GO:0022824//transmitter-gated ion channel activity;GO:0022852//glycine-gated chloride ion channel activity;GO:0030594/…	GO:0006811//ion transport;GO:0006821//chloride transport;GO:0007165//signal transduction;GO:0007268//chemical synaptic transmission;GO:0034220//ion transmembrane transport;GO:0042391//regulation of membrane potential;GO:0043200//response to amino acid;GO:0050877//nervous system process;GO:0051260//protein homooligomerization;GO:0060079//excitatory postsynaptic potential;GO:0071230//cellular respo…	--
ENSMUSG00000028195	2018	1483	1963	3438	3127	2157	76.923	55.016	61.937	119.716	105.409	86.569	64.6253333333333	103.898	0.684996161248617	0.00383395477128318	0.0903163183944068	Ccn1	cellular communication network factor 1 [Source:MGI Symbol;Acc:MGI:88613]	-	-	-	-	GO:0005576//extracellular region;GO:0062023//collagen-containing extracellular matrix	GO:0005178//integrin binding;GO:0005515//protein binding;GO:0008201//heparin binding;GO:0019838//growth factor binding;GO:0050840//extracellular matrix binding	GO:0001649//osteoblast differentiation;GO:0001934//positive regulation of protein phosphorylation;GO:0002041//intussusceptive angiogenesis;GO:0003181//atrioventricular valve morphogenesis;GO:0003278//apoptotic process involved in heart morphogenesis;GO:0003281//ventricular septum development;GO:0006915//apoptotic process;GO:0006935//chemotaxis;GO:0007155//cell adhesion;GO:0007165//signal transduc…	--
ENSMUSG00000031461	42	30	55	91	76	71	0.637	0.443	0.69	1.261	1.019	1.134	0.59	1.138	0.947713698057378	0.00383788155624869	0.0903163183944068	Myom2	myomesin 2 [Source:MGI Symbol;Acc:MGI:1328358]	-	-	-	-	GO:0005856//cytoskeleton;GO:0031430//M band	GO:0005200//structural constituent of cytoskeleton;GO:0005515//protein binding;GO:0019900//kinase binding	GO:0002074//extraocular skeletal muscle development;GO:0006936//muscle contraction;GO:0045214//sarcomere organization	--
ENSMUSG00000038623	4	5	4	19	12	23	0.289	0.168	0.133	0.859	0.442	1.075	0.196666666666667	0.792	2.00974797655156	0.0039062093546855	0.0914019697439407	Tm6sf1	transmembrane 6 superfamily member 1 [Source:MGI Symbol;Acc:MGI:1933209]	-	-	-	-	GO:0005764//lysosome;GO:0005765//lysosomal membrane;GO:0016020//membrane	-	-	--
ENSMUSG00000040564	2	8	10	6	41	36	0.356	1.387	1.444	0.976	6.459	6.669	1.06233333333333	4.70133333333333	2.14583345554233	0.00392783619606114	0.0916476567389733	Apoc1	apolipoprotein C-I [Source:MGI Symbol;Acc:MGI:88053]	Organismal Systems	Digestive system	ko04979//Cholesterol metabolism	K22286	GO:0005576//extracellular region;GO:0005783//endoplasmic reticulum;GO:0034361//very-low-density lipoprotein particle;GO:0034364//high-density lipoprotein particle	GO:0004859//phospholipase inhibitor activity;GO:0005504//fatty acid binding;GO:0055102//lipase inhibitor activity	GO:0006641//triglyceride metabolic process;GO:0006869//lipid transport;GO:0008203//cholesterol metabolic process;GO:0010900//negative regulation of phosphatidylcholine catabolic process;GO:0010916//negative regulation of very-low-density lipoprotein particle clearance;GO:0032368//regulation of lipid transport;GO:0032375//negative regulation of cholesterol transport;GO:0033344//cholesterol efflux;…	--
ENSMUSG00000064294	0	0	0	1	14	24	0	0	0	0.015	0.207	0.422	0.001	0.214666666666667	7.74595437739346	0.00396643944168216	0.0921757230389096	Aox3	aldehyde oxidase 3 [Source:MGI Symbol;Acc:MGI:1918974]	Metabolism;Environmental Information Processing;Metabolism;Metabolism;Metabolism;Metabolism;Metabolism;Metabolism;Metabolism	Global and overview maps;Signal transduction;Metabolism of cofactors and vitamins;Xenobiotics biodegradation and metabolism;Amino acid metabolism;Amino acid metabolism;Metabolism of cofactors and vitamins;Amino acid metabolism;Metabolism of cofactors and vitamins	ko01100//Metabolic pathways;ko04630//JAK-STAT signaling pathway;ko00830//Retinol metabolism;ko00982//Drug metabolism - cytochrome P450;ko00280//Valine, leucine and isoleucine degradation;ko00380//Tryptophan metabolism;ko00760//Nicotinate and nicotinamide metabolism;ko00350//Tyrosine metabolism;ko00750//Vitamin B6 metabolism	K00157;K00157;K00157;K00157;K00157;K00157;K00157;K00157;K00157	GO:0005737//cytoplasm;GO:0005829//cytosol;GO:0016020//membrane	GO:0004031//aldehyde oxidase activity;GO:0005506//iron ion binding;GO:0009055//electron transfer activity;GO:0016491//oxidoreductase activity;GO:0030151//molybdenum ion binding;GO:0042803//protein homodimerization activity;GO:0043546//molybdopterin cofactor binding;GO:0046872//metal ion binding;GO:0050660//flavin adenine dinucleotide binding;GO:0051287//NAD binding;GO:0051536//iron-sulfur cluster…	GO:0006805//xenobiotic metabolic process;GO:0022900//electron transport chain	--
ENSMUSG00000022296	69	57	59	33	31	32	2.131	1.713	1.519	0.931	0.828	1.041	1.78766666666667	0.933333333333333	-0.937613	0.00399815498568021	0.092762826871986	Baalc	brain and acute leukemia, cytoplasmic [Source:MGI Symbol;Acc:MGI:1928704]	-	-	-	-	GO:0005654//nucleoplasm;GO:0005737//cytoplasm;GO:0005829//cytosol;GO:0014069//postsynaptic density;GO:0016020//membrane;GO:0016528//sarcoplasm;GO:0043005//neuron projection;GO:0045121//membrane raft;GO:0045202//synapse	GO:0003674//molecular_function	GO:0008150//biological_process	--
ENSMUSG00000031767	0	0	0	1	13	20	0	0	0	0.073	0.591	1.073	0.001	0.579	9.17741953798924	0.00413724542281172	0.0951855361033205	Nudt7	nudix hydrolase 7 [Source:MGI Symbol;Acc:MGI:1914778]	Cellular Processes	Transport and catabolism	ko04146//Peroxisome	K17879	GO:0005777//peroxisome;GO:0005782//peroxisomal matrix	GO:0000287//magnesium ion binding;GO:0003723//RNA binding;GO:0010945//CoA pyrophosphatase activity;GO:0016787//hydrolase activity;GO:0016818//hydrolase activity, acting on acid anhydrides, in phosphorus-containing anhydrides;GO:0030145//manganese ion binding;GO:0030515//snoRNA binding;GO:0046872//metal ion binding	GO:0009132//nucleoside diphosphate metabolic process;GO:0015938//coenzyme A catabolic process;GO:0036114//medium-chain fatty-acyl-CoA catabolic process;GO:0044580//butyryl-CoA catabolic process;GO:0046356//acetyl-CoA catabolic process;GO:0050873//brown fat cell differentiation;GO:1901289//succinyl-CoA catabolic process;GO:1902858//propionyl-CoA metabolic process;GO:1902859//propionyl-CoA cataboli…	--
ENSMUSG00000021226	94	76	87	146	168	104	3.303	2.595	2.517	4.681	5.194	3.824	2.805	4.56633333333333	0.703035406467096	0.00422359209334008	0.0965025716959966	Acot2	acyl-CoA thioesterase 2 [Source:MGI Symbol;Acc:MGI:2159605]	Metabolism;Organismal Systems;Metabolism;Metabolism	Global and overview maps;Endocrine system;Lipid metabolism;Lipid metabolism	ko01100//Metabolic pathways;ko04913//Ovarian steroidogenesis;ko01040//Biosynthesis of unsaturated fatty acids;ko00062//Fatty acid elongation	K01068;K01068;K01068;K01068	GO:0005737//cytoplasm;GO:0005739//mitochondrion;GO:0005759//mitochondrial matrix	GO:0016290//palmitoyl-CoA hydrolase activity;GO:0016787//hydrolase activity;GO:0016790//thiolester hydrolase activity;GO:0047617//acyl-CoA hydrolase activity;GO:0052689//carboxylic ester hydrolase activity;GO:0102991//myristoyl-CoA hydrolase activity	GO:0000038//very long-chain fatty acid metabolic process;GO:0001666//response to hypoxia;GO:0001676//long-chain fatty acid metabolic process;GO:0006629//lipid metabolic process;GO:0006631//fatty acid metabolic process;GO:0006637//acyl-CoA metabolic process;GO:0042760//very long-chain fatty acid catabolic process	--
ENSMUSG00000033730	30	36	52	19	13	17	0.586	0.801	0.87	0.339	0.256	0.416	0.752333333333333	0.337	-1.15862	0.00434685097962697	0.0982727870131224	Egr3	early growth response 3 [Source:MGI Symbol;Acc:MGI:1306780]	Human Diseases;Human Diseases;Organismal Systems	Cancer: overview;Infectious disease: viral;Immune system	ko05203//Viral carcinogenesis;ko05161//Hepatitis B;ko04625//C-type lectin receptor signaling pathway	K12497;K12497;K12497	GO:0005634//nucleus;GO:0005654//nucleoplasm;GO:0045202//synapse	GO:0000978//RNA polymerase II cis-regulatory region sequence-specific DNA binding;GO:0000981//DNA-binding transcription factor activity, RNA polymerase II-specific;GO:0001228//DNA-binding transcription activator activity, RNA polymerase II-specific;GO:0003677//DNA binding;GO:0043565//sequence-specific DNA binding;GO:0046872//metal ion binding;GO:1990837//sequence-specific double-stranded DNA bind…	GO:0001938//positive regulation of endothelial cell proliferation;GO:0002042//cell migration involved in sprouting angiogenesis;GO:0006357//regulation of transcription by RNA polymerase II;GO:0007274//neuromuscular synaptic transmission;GO:0007422//peripheral nervous system development;GO:0033089//positive regulation of T cell differentiation in thymus;GO:0035767//endothelial cell chemotaxis;GO:0…	zf-C2H2
ENSMUSG00000052387	2	2	4	12	17	13	0.029	0.043	0.056	0.074	0.135	0.128	0.0426666666666667	0.112333333333333	1.39660478118185	0.00455344146015895	0.101985579971746	Trpm3	transient receptor potential cation channel, subfamily M, member 3 [Source:MGI Symbol;Acc:MGI:2443101]	-	-	-	-	GO:0016020//membrane	GO:0005216//ion channel activity;GO:0005261//cation channel activity;GO:0005262//calcium channel activity	GO:0006811//ion transport;GO:0006812//cation transport;GO:0051262//protein tetramerization;GO:0055085//transmembrane transport;GO:0070588//calcium ion transmembrane transport;GO:0098655//cation transmembrane transport	--
ENSMUSG00000072720	3	4	6	20	20	13	0.028	0.036	0.094	0.17	0.164	0.127	0.0526666666666667	0.153666666666667	1.54484219225224	0.00455663126687335	0.101985579971746	Myo18b	myosin XVIIIb [Source:MGI Symbol;Acc:MGI:1921626]	-	-	-	-	GO:0005737//cytoplasm;GO:0016459//myosin complex;GO:0016460//myosin II complex;GO:0016461//unconventional myosin complex;GO:0030018//Z disc;GO:0031941//filamentous actin;GO:0032982//myosin filament	GO:0000166//nucleotide binding;GO:0003674//molecular_function;GO:0003774//cytoskeletal motor activity;GO:0003779//actin binding;GO:0005515//protein binding;GO:0005524//ATP binding;GO:0051015//actin filament binding	GO:0001570//vasculogenesis;GO:0001701//in utero embryonic development;GO:0055013//cardiac muscle cell development	--
ENSMUSG00000000317	130	128	139	79	89	88	2.972	2.848	2.631	1.65	1.8	2.118	2.817	1.856	-0.601963	0.004579713106718	0.102363112628176	Bcl6b	B cell CLL/lymphoma 6, member B [Source:MGI Symbol;Acc:MGI:1278332]	-	-	-	-	GO:0005634//nucleus	GO:0000977//RNA polymerase II transcription regulatory region sequence-specific DNA binding;GO:0001227//DNA-binding transcription repressor activity, RNA polymerase II-specific;GO:0003677//DNA binding;GO:0005515//protein binding;GO:0046872//metal ion binding;GO:1990837//sequence-specific double-stranded DNA binding	GO:0000122//negative regulation of transcription by RNA polymerase II;GO:0001817//regulation of cytokine production;GO:0002682//regulation of immune system process	ZBTB
ENSMUSG00000028186	1	0	2	1	45	34	0.028	0	0.142	0.026	1.699	1.007	0.0566666666666667	0.910666666666667	4.00635083215239	0.00461116868317159	0.10292653349307	Uox	urate oxidase [Source:MGI Symbol;Acc:MGI:98907]	Metabolism;Metabolism;Metabolism	Global and overview maps;Nucleotide metabolism;Biosynthesis of other secondary metabolites	ko01100//Metabolic pathways;ko00230//Purine metabolism;ko00232//Caffeine metabolism	K00365;K00365;K00365	GO:0005739//mitochondrion;GO:0005777//peroxisome;GO:0005829//cytosol	GO:0004846//urate oxidase activity;GO:0016491//oxidoreductase activity	GO:0000255//allantoin metabolic process;GO:0006144//purine nucleobase metabolic process;GO:0006145//purine nucleobase catabolic process;GO:0006147//guanine catabolic process;GO:0006148//inosine catabolic process;GO:0006149//deoxyinosine catabolic process;GO:0006154//adenosine catabolic process;GO:0006157//deoxyadenosine catabolic process;GO:0006161//deoxyguanosine catabolic process;GO:0006196//AM…	--
ENSMUSG00000046794	35	25	44	56	68	77	0.614	0.444	0.639	0.899	1.055	1.424	0.565666666666667	1.126	0.993182763258722	0.00470551394787852	0.103489894877708	Ppp1r3b	protein phosphatase 1, regulatory subunit 3B [Source:MGI Symbol;Acc:MGI:2177268]	Organismal Systems;Human Diseases	Endocrine system;Endocrine and metabolic disease	ko04910//Insulin signaling pathway;ko04931//Insulin resistance	K07189;K07189	GO:0000164//protein phosphatase type 1 complex;GO:0042587//glycogen granule;GO:0043231//intracellular membrane-bounded organelle	GO:0004721//phosphoprotein phosphatase activity;GO:0005515//protein binding;GO:0008157//protein phosphatase 1 binding;GO:0019888//protein phosphatase regulator activity;GO:0019899//enzyme binding;GO:0050196//[phosphorylase] phosphatase activity;GO:2001069//glycogen binding	GO:0005975//carbohydrate metabolic process;GO:0005977//glycogen metabolic process;GO:0005979//regulation of glycogen biosynthetic process;GO:0005981//regulation of glycogen catabolic process	--
ENSMUSG00000041797	54	51	50	25	26	26	0.651	0.598	0.499	0.275	0.277	0.33	0.582666666666667	0.294	-0.986855	0.00475922568551643	0.104253623294564	Abca9	ATP-binding cassette, sub-family A (ABC1), member 9 [Source:MGI Symbol;Acc:MGI:2386796]	Environmental Information Processing	Membrane transport	ko02010//ABC transporters	K05651	GO:0005739//mitochondrion;GO:0016020//membrane;GO:0043231//intracellular membrane-bounded organelle;GO:0110165//cellular anatomical entity	GO:0000166//nucleotide binding;GO:0005319//lipid transporter activity;GO:0005524//ATP binding;GO:0016887//ATP hydrolysis activity;GO:0042626//ATPase-coupled transmembrane transporter activity;GO:0140359//ABC-type transporter activity	GO:0006869//lipid transport;GO:0055085//transmembrane transport	--
ENSMUSG00000053279	15	9	16	19	41	47	0.562	0.328	0.496	0.651	1.359	1.971	0.462	1.327	1.52220361395414	0.00477005358475161	0.104352048740522	Aldh1a1	aldehyde dehydrogenase family 1, subfamily A1 [Source:MGI Symbol;Acc:MGI:1353450]	Metabolism;Metabolism	Global and overview maps;Metabolism of cofactors and vitamins	ko01100//Metabolic pathways;ko00830//Retinol metabolism	K07249;K07249	GO:0005634//nucleus;GO:0005737//cytoplasm;GO:0005829//cytosol;GO:0030424//axon;GO:0042995//cell projection;GO:0045202//synapse	GO:0001758//retinal dehydrogenase activity;GO:0004028//3-chloroallyl aldehyde dehydrogenase activity;GO:0004029//aldehyde dehydrogenase (NAD+) activity;GO:0016491//oxidoreductase activity;GO:0016620//oxidoreductase activity, acting on the aldehyde or oxo group of donors, NAD or NADP as acceptor;GO:0018479//benzaldehyde dehydrogenase (NAD+) activity;GO:0019145//aminobutyraldehyde dehydrogenase act…	GO:0001523//retinoid metabolic process;GO:0002072//optic cup morphogenesis involved in camera-type eye development;GO:0002138//retinoic acid biosynthetic process;GO:0006001//fructose catabolic process;GO:0006629//lipid metabolic process;GO:0006915//apoptotic process;GO:0006979//response to oxidative stress;GO:0009410//response to xenobiotic stimulus;GO:0009449//gamma-aminobutyric acid biosyntheti…	--
ENSMUSG00000019647	31	58	56	20	23	23	0.564	0.799	0.799	0.534	0.239	0.379	0.720666666666667	0.384	-0.908226	0.00480149650493393	0.104900599371057	Sema6a	sema domain, transmembrane domain (TM), and cytoplasmic domain, (semaphorin) 6A [Source:MGI Symbol;Acc:MGI:1203727]	Organismal Systems	Development and regeneration	ko04360//Axon guidance	K06842	GO:0005886//plasma membrane;GO:0016020//membrane;GO:0030424//axon	GO:0004888//transmembrane signaling receptor activity;GO:0005515//protein binding;GO:0030215//semaphorin receptor binding;GO:0042802//identical protein binding;GO:0045499//chemorepellent activity	GO:0001755//neural crest cell migration;GO:0001764//neuron migration;GO:0006915//apoptotic process;GO:0007166//cell surface receptor signaling pathway;GO:0007399//nervous system development;GO:0007411//axon guidance;GO:0016525//negative regulation of angiogenesis;GO:0030154//cell differentiation;GO:0035924//cellular response to vascular endothelial growth factor stimulus;GO:0048843//negative regu…	--
ENSMUSG00000027510	210	150	187	263	294	231	11.898	6.648	9.116	13.247	13.869	16.698	9.22066666666667	14.6046666666667	0.663486462484457	0.00495742087620697	0.10732685319544	Rbm38	RNA binding motif protein 38 [Source:MGI Symbol;Acc:MGI:1889294]	-	-	-	-	GO:0005634//nucleus;GO:0005737//cytoplasm;GO:0005829//cytosol	GO:0003676//nucleic acid binding;GO:0003723//RNA binding;GO:0003729//mRNA binding;GO:0003730//mRNA 3'-UTR binding	GO:0000381//regulation of alternative mRNA splicing, via spliceosome;GO:0006397//mRNA processing;GO:0006977//DNA damage response, signal transduction by p53 class mediator resulting in cell cycle arrest;GO:0006978//DNA damage response, signal transduction by p53 class mediator resulting in transcription of p21 class mediator;GO:0007049//cell cycle;GO:0008285//negative regulation of cell populatio…	--
ENSMUSG00000075132	85	65	117	46	60	40	1.218	0.909	1.385	0.607	0.758	0.611	1.17066666666667	0.658666666666667	-0.82971	0.00495866619858106	0.10732685319544	Or5d43	olfactory receptor family 5 subfamily D member 43 [Source:MGI Symbol;Acc:MGI:3031007]	Organismal Systems	Sensory system	ko04740//Olfactory transduction	K04257	GO:0005886//plasma membrane;GO:0016020//membrane	GO:0004930//G protein-coupled receptor activity;GO:0004984//olfactory receptor activity;GO:0005549//odorant binding	GO:0007165//signal transduction;GO:0007186//G protein-coupled receptor signaling pathway;GO:0007608//sensory perception of smell;GO:0050896//response to stimulus;GO:0050911//detection of chemical stimulus involved in sensory perception of smell	--
ENSMUSG00000024292	0	0	1	2	8	13	0	0	0.031	0.069	0.268	0.652	0.0103333333333333	0.329666666666667	4.99563040037224	0.00534765305693496	0.113374374268841	Cyp4f14	cytochrome P450, family 4, subfamily f, polypeptide 14 [Source:MGI Symbol;Acc:MGI:1927669]	-	-	-	-	GO:0005737//cytoplasm;GO:0005783//endoplasmic reticulum;GO:0005789//endoplasmic reticulum membrane;GO:0016020//membrane;GO:0016324//apical plasma membrane;GO:0043231//intracellular membrane-bounded organelle	GO:0004497//monooxygenase activity;GO:0005504//fatty acid binding;GO:0005506//iron ion binding;GO:0008391//arachidonic acid monooxygenase activity;GO:0008392//arachidonic acid epoxygenase activity;GO:0016491//oxidoreductase activity;GO:0016705//oxidoreductase activity, acting on paired donors, with incorporation or reduction of molecular oxygen;GO:0016709//oxidoreductase activity, acting on paire…	GO:0006690//icosanoid metabolic process;GO:0019369//arachidonic acid metabolic process;GO:0036101//leukotriene B4 catabolic process;GO:0097267//omega-hydroxylase P450 pathway	--
ENSMUSG00000024190	369	328	391	834	743	411	15.048	12.959	13.038	29.846	25.411	16.736	13.6816666666667	23.9976666666667	0.810650150539884	0.00535738747865111	0.113434760842956	Dusp1	dual specificity phosphatase 1 [Source:MGI Symbol;Acc:MGI:105120]	Environmental Information Processing;Human Diseases;Human Diseases;Organismal Systems	Signal transduction;Neurodegenerative disease;Cardiovascular disease;Nervous system	ko04010//MAPK signaling pathway;ko05012//Parkinson disease;ko05418//Fluid shear stress and atherosclerosis;ko04726//Serotonergic synapse	K21278;K21278;K21278;K21278	GO:0005634//nucleus;GO:0005737//cytoplasm	GO:0004721//phosphoprotein phosphatase activity;GO:0004722//protein serine/threonine phosphatase activity;GO:0004725//protein tyrosine phosphatase activity;GO:0008138//protein tyrosine/serine/threonine phosphatase activity;GO:0008330//protein tyrosine/threonine phosphatase activity;GO:0016787//hydrolase activity;GO:0016791//phosphatase activity;GO:0017017//MAP kinase tyrosine/serine/threonine pho…	GO:0001706//endoderm formation;GO:0006470//protein dephosphorylation;GO:0007049//cell cycle;GO:0007162//negative regulation of cell adhesion;GO:0008285//negative regulation of cell population proliferation;GO:0016311//dephosphorylation;GO:0035335//peptidyl-tyrosine dephosphorylation;GO:0035556//intracellular signal transduction;GO:0035970//peptidyl-threonine dephosphorylation;GO:0043065//positive…	--
ENSMUSG00000003680	149	135	202	246	254	212	5.575	4.898	6.207	8.357	8.409	8.318	5.56	8.36133333333333	0.588648135913303	0.00540011420481218	0.113900232132998	Taf6l	TATA-box binding protein associated factor 6 like [Source:MGI Symbol;Acc:MGI:2444957]	Genetic Information Processing	Transcription	ko03022//Basal transcription factors	K03131	GO:0000124//SAGA complex;GO:0005634//nucleus;GO:0005654//nucleoplasm;GO:0005669//transcription factor TFIID complex;GO:0046695//SLIK (SAGA-like) complex	GO:0003713//transcription coactivator activity;GO:0016251//RNA polymerase II general transcription initiation factor activity;GO:0046982//protein heterodimerization activity	GO:0006282//regulation of DNA repair;GO:0006355//regulation of transcription, DNA-templated;GO:0006367//transcription initiation from RNA polymerase II promoter;GO:0016573//histone acetylation;GO:0035521//monoubiquitinated histone deubiquitination;GO:0035522//monoubiquitinated histone H2A deubiquitination;GO:0043484//regulation of RNA splicing;GO:0043966//histone H3 acetylation;GO:0045893//positi…	--
[truncated: 183 more rows]
